# Supplementary material for: Improved thermal preferences and a stressor index derived from modeled stream temperatures and regional taxonomic standards for freshwater macroinvertebrates of the Pacific Northwest, USA
Source: Ecol Indic. Author manuscript; Available in PMC 2025 Apr 9. (PMC11980781; doi:10.1016/j.ecolind.2024.111869)
Supplement: Supplement1 [file NIHMS2055599-supplement-Supplement1.xlsx]

## Sheet: Metadata
Source	Variable	Description
OR/WA tolerance analysis (this study)	TaxonGrp	we grouped taxa into major taxonomic groups to make results easier to navigate: Coleoptera, Diptera (two subgroups: Chironomidae and ‘not Chironomidae’), Ephemeroptera, Insect -Other, Noninsect (two subgroups: mites vs. non-mites) Plecoptera and Trichoptera
	TaxaID	taxon name
	ORWA_ThermPref	thermal preference assignment (steno_cold, cold, cool, coolwarm, warm, steno_warm, eurythermal), based on quantitive rules (see Table 6) and best professional judgment of regional biologists
	ORWA_nOcc	number of occurrences in the dataset; only reported results for taxa that occurred in 30 or more samples
	ORWA_MWMT_WAopt	Maximum Weekly Maximum Temperature (MWMT) weighted average optima (°C), based on NorWeST modeled stream temperature data
Huff, D.D., S.L. Hubler, Y. Pan and D.L. Drake. 2008. Detecting Shifts in Macroinvertebrate Community Requirements: Implicating Causes of Impairment in Streams. 2006. DEQ06-LAB-0068-TR. Oregon Department of Environmental Quality, Watershed Assessment, and Portland State University, Portland, OR. Available online: http://www.deq.state.or.us/lab/techrpts/docs/10-LAB-005.pdf	ODEQ_7-DSMT_WAopt	weighted average optima (°C) based on average of the daily maximum temperatures for the warmest seven-day period of the season (7-DSMT), using continuous sensor data collected during the summer
	ODEQ_ThermCat	cool vs. warm designations
Richards, D.C., Lester, G., Pfeiffer, J. and J. Pappani. 2018. Temperature threshold models for benthic macroinvertebrates in Idaho wadeable streams and neighboring ecoregions. Environ Monit Assess 190: 120	ID_Discrete_ISA_2018	thermal category based on Indicator Species Analysis (source: Appendix 2, Tables 8-12)
	ID_Discrete_TITAN2_2018	increasers (associated with warmer temperatures) and decreasers (associated with colder temperatures) that met both the purity and reliability criteria in the TITAN2 analysis (source: Appendix 1, decreasers - Table 4, increasers - Table 6)
Richards, D.C., Bilger, M. and G. Lester. 2013. Development of Idaho Macroinvertebrate Temperature Occurrence Models. Prepared by EcoAnalysts, Inc.	ID_Discrete_Obligates_2013	Obligate cold-water taxa and taxa that occur primarily in warmer water, based on normal CDF curves (source: Table 2)
Yuan, Lester. 2006. Estimation and Application of Macroinvertebrate Tolerance Values. Report No. EPA/600/P-04/116F. National Center for Environmental Assessment, Office of Research and Development, U.S. Environmental Protection Agency, Washington, D.C. Available online:	Yuan_Discrete_WAOpt	WA optima, based on discrete stream temperature measurements from EMAP West & OR datasets
	Yuan_Discrete_NumRank	optima rank, scaled from 1 (taxa associated with lowest temperatures) to 7 (taxa associated with highest temperatures)
results from unpublished analysis of WSDOE statewide data (point of contact: Chad Larson - clar461@ECY.WA.GOV, WSDOE)	WSDOE_Discrete_WAopt	optima/central tendency (weighted average = WA.temp), based on discrete stream temperature measurements from WSDOE (statewide)
	WSDOE_Discrete_CP75	75th percentile = CP.75.temp based on discrete stream temperature measurements from WSDOE (statewide)
	WSDOE_Discrete_CP90	90th percentile CP.90.temp based on discrete stream temperature measurements from WSDOE (statewide)
Carlisle, D.M., Meador, M.R., Moulton II, S.R. and Ruhl, P.M., 2007. Estimation and application of indicator values for common macroinvertebrate genera and families of the United States. Ecological indicators, 7(1), pp.22-33.	Carlisle_synthetic_DO+Temp	From Carlise et al. 2007: We assigned family and genus IVs for each synthetic stress gradient (PCA factor), suspended sediment, and percent fines, by transforming WAs into ordinal ranks. We used a 10-point ordinal classification (rank) scale because it coincided with existing tolerance classification schemes (e.g. Barbour et al., 1999). For each stressor, the tolerance class (1–10) of each taxon …

## Sheet: Results
TaxonGrp	Taxon	ORWA_ThermalPref_ALL	ORWA_nOcc	ORWA_WAopt	ODEQ_7-DSMT_WAopt	ODEQ_ThermCat	ID_Discrete_ISA_2018	ID_Discrete_TITAN2_2018	ID_Discrete_Obligates_2013	Yuan_Discrete_WAOpt	Yuan_Discrete_NumRank	WSDOE_WAopt	WSDOE_CP75	WSDOE_CP90	Carlisle_synthetic_DO+Temp
Chironomidae	Ablabesmyia	Warm	70	21.52			warm	increaser	warmer-water taxa			17.57	18.55	19.45	10
NonInsect_Mites	Acari	Eurythermal	3234	17.91			eurythermal
Ephemeroptera	Acentrella	Warm	530	20.11			cool eurytherms			17	6	18.47	21.5	21.5	3
Ephemeroptera	Acentrella insignificans	Warm	34	23.56			cool eurytherms					18.08	19.4	21.3
Ephemeroptera	Acentrella turbida	Warm	290	20.33			cool eurytherms					15.9	17.35	19.35
Coleoptera	Acneus	Cool	129	17.45	15.5							12.44	12.55	12.55
Insect_Other	Aeshnidae	Warm	39	20.56								18.46	21.15	21.15
Ephemeroptera	Afghanurus	Warm	255	20.96
Ephemeroptera	Afghanurus criddlei	Cool-Warm	121	20.71
Coleoptera	Agabinae	Cool-Warm	37	18.99
Coleoptera	Agabus	Cool-Warm	33	19.25			cool-water stenotherms
Trichoptera	Agapetus	Cool-Warm	154	19.44	18.6		cool-water stenotherms			14.8	5	15.98	16.75	18
Trichoptera	Agraylea	Cold	38	15.07								14.07	16.1	19.65
Trichoptera	Allocosmoecus	Cool	45	17.02
Trichoptera	Allocosmoecus partitus	Cool	45	17.02
Chironomidae	Alotanypus	Warm	42	20.84								17.87	17.85	20.15
Ephemeroptera	Ameletidae	Cool	1427	14.95
Ephemeroptera	Ameletus	Cool	1427	14.95	15.2	cool	cool eurytherms	decreaser		10.8	2	11.46	13.95	15.95
Coleoptera	Ametor	Cool	121	17.63			cool eurytherms	decreaser				12.08	13.8	15
Trichoptera	Amiocentrus	Cool-Warm	445	19.27			cool eurytherms	decreaser				12.38	14.65	20.8
NonInsect_NotMites	Amphipoda	Warm	491	20.67
Coleoptera	Ampumixis	Cool	304	17.9
Coleoptera	Ampumixis dispar	Cool	304	17.9
Ephemeroptera	Anafroptilum/Procloeon	Warm	313	20.32
Trichoptera	Anagapetus	Cold	192	14.41	14.1		cool eurytherms	decreaser		10.2	1	9.91	12.5	13.8
NonInsect_NotMites	Ancylidae	Warm	214	22.75
NonInsect_NotMites	Anisogammaridae	Cool-Warm	33	19.79
Insect_Other	Anisoptera	Warm	504	20.29
Diptera_NotChiros	Antocha	Cool-Warm	1186	19.29	18.3	warm				13.6	4	14.53	16.45	17.4	4
Trichoptera	Apatania	Cold	572	17	16.1		cool eurytherms	decreaser		12	2	11.51	13.5	16.45
Trichoptera	Apataniidae	Cold	657	16.66
Chironomidae	Apedilum	Warm	30	22.94			warm		warmer-water taxa			18.27	22.45	22.45
Trichoptera	Arctopsyche	Cool	485	17.02	15.5					12.2	3	13.53	15.65	18
Trichoptera	Arctopsychinae	Cool	1518	15.86								11.5	17.35	17.35
Insect_Other	Argia	Warm Stenotherm	140	24.07			warm			18.5	7	16.04	22.855		10
NonInsect_NotMites	Arhynchobdellida	Warm	42	21.68
NonInsect_Mites	Arrenuridae	Cool-Warm	39	18.33
NonInsect_Mites	Arrenurus	Cool-Warm	38	18.36								16.18	19.25	20.95
NonInsect_NotMites	Asellidae	Warm	101	22.08
NonInsect_NotMites	Astacidae	Warm	385	19.88
Diptera_NotChiros	Athericidae	Warm	194	21.98
Diptera_NotChiros	Atherix	Warm	194	21.98	22.1		eurythermal			16.2	6	16.05	17.3	18.85	5
NonInsect_Mites	Athienemanniidae	Cold	34	15.61
NonInsect_Mites	Atractides	Cool	336	18.54			eurythermal			14.5	4	14.44	16.55	19.4
Ephemeroptera	Attenella	Cool	537	17.87	17		cool eurytherms					12.2	14.1	14.45
Ephemeroptera	Attenella delantala	Cool	262	17.35								12.64	14.6	15.95
Ephemeroptera	Attenella margarita	Cool-Warm	46	19.95			eurythermal					16.98	17.9	19.65
NonInsect_NotMites	Aulodrilus	Warm	40	23.3								12.3
Ephemeroptera	Baetidae	Eurythermal	3383	17.21								14.3	16.75	18.55
Ephemeroptera	Baetis	Eurythermal	3233	16.85				decreaser							3
Ephemeroptera	Baetis alius	Cool	38	15.92			cool eurytherms					13.86	14.4	14.4
Ephemeroptera	Baetis bicaudatus complex	Cold Stenotherm	163	12.33			cool eurytherms	decreaser	obligate cold-water
Ephemeroptera	Baetis flavistriga complex	Warm	73	19.89			cool eurytherms
Ephemeroptera	Baetis notos	Warm	47	22.1			eurythermal
Ephemeroptera	Baetis piscatoris complex	Cold	42	14.54
Ephemeroptera	Baetis rhodani group	Eurythermal	38	15.49
Ephemeroptera	Baetis tricaudatus complex	Eurythermal	1832	18.13			eurythermal
NonInsect_NotMites	Basommatophora	Warm	579	21.82
NonInsect_NotMites	Bivalvia	Warm	1277	19.8
Diptera_NotChiros	Blephariceridae	Eurythermal	117	19.75	17.1		cool eurytherms	decreaser				17.33	19	19
Chironomidae	Boreochlini	Cold	72	16.86
Chironomidae	Boreochlus	Cold	72	16.86								12.15	12.85	14.7
Chironomidae	Boreoheptagyia	Cold	43	14.22
Chironomidae	Boreoheptagyiini	Cold	43	14.22
Trichoptera	Brachycentridae	Cool	1932	17.51			cool-water stenotherms					15.63	17.1	17.35
Trichoptera	Brachycentrus	Warm	286	20.12			cool eurytherms	decreaser		13.3	4	8.58			4
Trichoptera	Brachycentrus americanus	Eurythermal	141	18.35			cool eurytherms	decreaser				15.22	17.3	17.35
Trichoptera	Brachycentrus occidentalis	Warm	76	21.29			eurythermal					16.83	17.95	23.2
Diptera_NotChiros	Brachycera	Eurythermal	2682	17.82
NonInsect_NotMites	Branchiobdellida	Warm	39	19.73								14.83	16.4	16.5
Chironomidae	Brillia	Cool	1442	17.32			cool eurytherms	decreaser		12	2	12.76	14.25	16.1	2
Chironomidae	Brundiniella	Cool	250	18.9			cool eurytherms					13.35	17.85
Coleoptera	Brychius	Warm	69	22.16			eurythermal					17.49	20.15	21.15
Coleoptera	Bryelmis	Cold	41	14.97
NonInsect_NotMites	Caecidotea	Warm	101	22.08								17.99	19.45	26.1	5
Ephemeroptera	Caenidae	Warm Stenotherm	49	24.19
Ephemeroptera	Caenis	Warm Stenotherm	49	24.19			warm	increaser	warmer-water taxa	18.2	7	18.89	19.45	20.95	9
Trichoptera	Calamoceratidae	Cool	268	18.83
Plecoptera	Calineuria	Cool-Warm	1588	18.93
Plecoptera	Calineuria californica	Cool-Warm	1588	18.93			eurythermal					13.63	16.5	19.4
Ephemeroptera	Callibaetis	Warm	37	21.66	23.2		warm		warmer-water taxa			15.59	20.95	23.35
Diptera_NotChiros	Caloparyphus	Warm	30	23.25			cool eurytherms
Plecoptera	Capniidae	Cool	666	16.26	14.4		cool eurytherms	decreaser				11.23	14.25	16.85
Chironomidae	Cardiocladius	Warm	100	22.15			cool-water stenotherms			17	6	16.9	18.35	19.4	2
Ephemeroptera	Caudatella	Cold	700	13.19			cool eurytherms	decreaser		11.1	2	9.76	12.8	15.95
Ephemeroptera	Caudatella heterocaudata complex	Cold	30	16.88
Ephemeroptera	Caudatella hystrix	Cold Stenotherm	126	12.55			cool eurytherms	decreaser
Diptera_NotChiros	Ceratopogonidae	Cool	2002	18.15			cool eurytherms	decreaser				16.77	16.85	17.35
Diptera_NotChiros	Ceratopogoninae	Cool	1811	18.27	17		eurythermal					13.19	16.7	20.95
Chironomidae	Chaetocladius	Cool	216	15.41			cool eurytherms	decreaser				13.4	15.9	16.6
NonInsect_NotMites	Chamaedrilus	Cold	69	16.57
Diptera_NotChiros	Chelifera/Metachela	Cool	832	17.62	16.5		cool eurytherms	decreaser				16.5	16.5	16.5
Trichoptera	Cheumatopsyche	Warm Stenotherm	229	24.45	23.7		warm			18.9	7	17.49	20.75	20.95	8
Trichoptera	Chimarra	Warm Stenotherm	37	27.29			warm		warmer-water taxa						8
Chironomidae	Chironomidae	Eurythermal	3491	18.09			eurythermal
Chironomidae	Chironominae	Eurythermal	3227	18.68
Chironomidae	Chironomini	Warm	1693	20.33	18.8	warm	cool eurytherms					16.06	19.5	21.85
Chironomidae	Chironomus	Warm	96	20.4			cool-water stenotherms		warmer-water taxa	17.7	7	15.71	19.45	22.45	2
Plecoptera	Chloroperlidae	Cool	2928	16.78			cool eurytherms	decreaser				13.33	14.25	16.5
Plecoptera	Chloroperlinae	Cool	2590	17.06
Ephemeroptera	Cinygma	Cold	626	16.11	15.6		cool eurytherms	decreaser		9.6	1	12.59	13.4	16.8
Ephemeroptera	Cinygmula	Cool	1972	15.86	15.5	cool	cool eurytherms	decreaser		10.9	2	11.37	13.7	15.95
Plecoptera	Claassenia	Warm	41	20.47
Plecoptera	Claassenia sabulosa	Warm	41	20.47			cool eurytherms
Chironomidae	Cladotanytarsus	Warm	266	19.58			cool eurytherms			16.6	6	16.09	19.35	21.3	5
Coleoptera	Cleptelmis	Cool-Warm	660	19.83
Coleoptera	Cleptelmis addenda	Cool-Warm	660	19.83			cool eurytherms	decreaser
Diptera_NotChiros	Clinocera	Cool	606	15.65	15.6		cool eurytherms	decreaser		10.7	2	13.03	15.95	17.3
Diptera_NotChiros	Clinocerinae	Cool	773	15.94								11.82	12.85	16.1
Chironomidae	Coelotanypodini	Warm	43	20.85
Insect_Other	Coenagrionidae	Warm Stenotherm	213	23.75	21.9		warm	increaser	warmer-water taxa			19.51	21.15	24.5
Coleoptera	Coleoptera	Eurythermal	3139	19.58
Chironomidae	Conchapelopia	Warm	53	19.98			cool-water stenotherms					15.92	18.65	21.1
Chironomidae	Constempellina	Cool	42	17.56								15.1	15.35	15.85
NonInsect_NotMites	Corbiculoidea	Warm	1269	19.8
Insect_Other	Cordulegaster	Cool-Warm	53	19.67
Insect_Other	Cordulegastridae	Cool-Warm	54	19.64
Insect_Other	Corydalidae	Cool	147	16.68
Chironomidae	Corynoneura	Eurythermal	714	18.38			eurythermal			13.2	4	13.64	16.15	19.7	6
Insect_Other	Crambidae	Warm Stenotherm	98	25.37
NonInsect_NotMites	Crangonyctidae	Cool-Warm	240	19.95
NonInsect_NotMites	Crangonyx	Cool-Warm	229	19.95								18.63	21.3	21.3
Chironomidae	Cricotopus	Warm	643	20.29			eurythermal			15.2	5	15.96	18.55	20.15	4
Chironomidae	Cricotopus (Isocladius)	Warm	35	21.19			warm		warmer-water taxa			17.06	18.35	21.15
Chironomidae	Cricotopus (Nostococladius)	Eurythermal	141	19.32
Chironomidae	Cricotopus bicinctus group	Warm	101	21.62			eurythermal					18.09	20.15	21
Chironomidae	Cricotopus trifascia group	Warm	60	23.43			eurythermal					19.07	20.15	20.8
Trichoptera	Cryptochia	Cold	122	13.65			cold-water stenotherms	decreaser	obligate cold-water			11.52	12.4	13.3
Chironomidae	Cryptochironomus	Warm	105	22.34			warm		warmer-water taxa	17.6	6	16.5	19.3	21.15	6
Diptera_NotChiros	Cryptolabis	Warm	82	21.33	17.9		cool-water stenotherms					15.91	17.15	19.3
Diptera_NotChiros	Dasyhelea	Warm	30	19.51			cool-water stenotherms
Diptera_NotChiros	Dasyheleinae	Warm	30	19.51
NonInsect_NotMites	Decapoda	Warm	409	19.84
Plecoptera	Despaxia	Cool	338	16.54
Plecoptera	Despaxia augusta	Cool	338	16.54			cool eurytherms	decreaser	obligate cold-water
Chironomidae	Diamesa	Cold	82	9.44			cool eurytherms	decreaser		11	2	10.08	13.5	14.7
Chironomidae	Diamesinae	Eurythermal	953	15.28	16.8							14.17	14.95	14.95
Chironomidae	Diamesini	Eurythermal	789	14.94
Trichoptera	Dicosmoecinae	Eurythermal	880	16.25
Trichoptera	Dicosmoecus	Warm	350	19.96			cool eurytherms			15.7	5	16.75	16.75	16.75
Trichoptera	Dicosmoecus atripes	Cool	42	19.23			cool eurytherms	decreaser				10.32	14.45
Trichoptera	Dicosmoecus gilvipes	Warm	213	20.32			eurythermal					16.36	17.55	19.65
Diptera_NotChiros	Dicranomyia	Cool	67	17.01
Diptera_NotChiros	Dicranota	Cool	2043	17.48	16.2		cool eurytherms	decreaser		13	4	12.29	14.55	16.1
Chironomidae	Dicrotendipes	Warm	74	24.97			warm		warmer-water taxa	18.8	7	20.99	22.45	24.6	8
Ephemeroptera	Diphetor	Cool-Warm	1751	19.16
Ephemeroptera	Diphetor hageni	Cool-Warm	1751	19.16			eurythermal
Chironomidae	Diplocladius	Cool-Warm	61	17.81			cool eurytherms
Diptera_NotChiros	Diptera	Eurythermal	3500	18.11
Diptera_NotChiros	Dixa	Cool	1116	17.08	15.4		cool eurytherms			13.1	4	12.66	14.55	15.85
Diptera_NotChiros	Dixella	Cool-Warm	95	20.44	17							15.86	18.75	19.7
Diptera_NotChiros	Dixidae	Cool	1283	17.43								13.1	12.95	15.5
Trichoptera	Dolophilodes	Cold	274	16.1	15.3		cool eurytherms	decreaser		11.6	2	12.34	14.5	19.35
Plecoptera	Doroneuria	Cold	951	15.55	14.5	cool	cool eurytherms	decreaser		11	2	10.63	12.8	14.55
Ephemeroptera	Drunella	Cool	2237	15.5			cool eurytherms	decreaser		11.9	2	12.26	14.65	16.3	1
Ephemeroptera	Drunella coloradensis/flavilinea	Cold	672	15.13			cool eurytherms	decreaser
Ephemeroptera	Drunella doddsii	Cool	1798	15.51				decreaser				11.68	13.9	16.75
Ephemeroptera	Drunella grandis/spinifera	Cool	774	15.67
Coleoptera	Dubiraphia	Warm Stenotherm	51	23.36	23.3		warm	increaser		16.8	6	19.79	23.2	25.45	6
Coleoptera	Dytiscidae	Cool-Warm	742	18.78	18.2		eurythermal					16.15	18.75	21.3
Trichoptera	Ecclisocosmoecus	Cold Stenotherm	126	14.26
Trichoptera	Ecclisocosmoecus scylla	Cold Stenotherm	126	14.26
Trichoptera	Ecclisomyia	Cold Stenotherm	262	14.43	13.7		cool eurytherms	decreaser		10.3	1	11.25	13	13.575
NonInsect_NotMites	Eclipidrilus	Cool	34	18.66			cool eurytherms					13.38	15.35	16.6
Coleoptera	Elmidae	Eurythermal	3012	19.52			cool eurytherms	decreaser				12.87	14.25	15.45
Diptera_NotChiros	Eloeophila	Cold	238	16.08
Diptera_NotChiros	Empididae	Eurythermal	2213	17.07			cool eurytherms					13.54	16.5	20.15
NonInsect_NotMites	Enchytraeidae	Cool	616	15.77			cool eurytherms	decreaser				16.55	16.5	16.9
NonInsect_NotMites	Enchytraeus	Cool	235	17.88								14.26	17.85	19.15
Ephemeroptera	Epeorus	Cool	1831	15.23			cool eurytherms	decreaser	obligate cold-water	12.6	3	11.41	14	16.6	1
Ephemeroptera	Epeorus albertae group	Eurythermal	182	18.54								13.2	13.2	13.2
Ephemeroptera	Epeorus deceptivus	Cold Stenotherm	128	12.38			cool eurytherms	decreaser
Ephemeroptera	Epeorus grandis group	Cold	329	13.62				decreaser				9.25	7.8	15.1
Ephemeroptera	Epeorus longimanus	Cool	142	16.78			cool eurytherms	decreaser
Ephemeroptera	Ephemerella	Cool	1374	17.43			cool eurytherms	decreaser
Ephemeroptera	Ephemerella aurivillii	Warm	35	19.69			cool eurytherms	decreaser				14.85	16.65	20.3
Ephemeroptera	Ephemerella excrucians group	Cool	256	17.23
Ephemeroptera	Ephemerella tibialis	Cool	726	17.12								13.21	15.4	17.55
Ephemeroptera	Ephemerellidae	Cool	2746	15.72			cool eurytherms	decreaser				10.67	11.95	14.45
Ephemeroptera	Ephemeroptera	Eurythermal	3470	16.66
Diptera_NotChiros	Ephydridae	Warm	108	23.29	20		eurythermal					16.72	19.95	21.55
NonInsect_NotMites	Erpobdella	Warm	42	21.68								15.38	18.45
NonInsect_NotMites	Erpobdellidae	Warm	42	21.68			cool-water stenotherms
NonInsect_Mites	Estelloxus	Cold	64	15.58
Coleoptera	Eubrianax	Cool-Warm	280	19.57
Coleoptera	Eubrianax edwardsii	Cool-Warm	280	19.57
Chironomidae	Eukiefferiella	Eurythermal	1446	17.6			cool eurytherms	decreaser		13.4	4	12.97	16.2	19.15	1
Chironomidae	Eukiefferiella brehmi group	Eurythermal	148	19.32			eurythermal
Chironomidae	Eukiefferiella claripennis group	Cool-Warm	234	18.38			eurythermal
Chironomidae	Eukiefferiella devonica group	Eurythermal	152	18.51				decreaser
Chironomidae	Eukiefferiella gracei group	Eurythermal	43	15.24				decreaser
Chironomidae	Eukiefferiella pseudomontana group	Cool-Warm	132	18.63			cool eurytherms	decreaser
Chironomidae	Eukiefferiella tirolensis group	Cool	66	17.42				decreaser
Ephemeroptera	Fallceon	Warm	46	26.8						19.4	7				10
Trichoptera	Farula	Cool	41	17.92
NonInsect_NotMites	Ferrissia	Warm	212	22.76	22.1		warm		warmer-water taxa			17.55	19.7	22.45	9
NonInsect_NotMites	Fluminicola	Warm	119	22.74	20.2		cool eurytherms
Diptera_NotChiros	Forcipomyiinae	Cool	551	17.47	15.8							12.92	15	16.75
NonInsect_NotMites	Fridericia	Cold	216	16.43								13.32	16.2	21.55
NonInsect_NotMites	Gammaridae	Warm	101	21.76
NonInsect_NotMites	Gammaridea	Warm	452	20.72
NonInsect_NotMites	Gammarus	Warm	100	21.76	19.5		eurythermal					13.29	18.05		1
NonInsect_NotMites	Gastropoda	Warm	1527	20.17
NonInsect_NotMites	Glossiphoniidae	Warm	38	21.82
Trichoptera	Glossosoma	Cool	2010	17.92	16.6		cool eurytherms	decreaser		12.2	3	12.52	16.6	19.65	2
Trichoptera	Glossosomatidae	Cool	2374	17.83			cool eurytherms	decreaser				14.49	17.7	20.5
Diptera_NotChiros	Glutops	Cool	911	15.89	15.3		cool eurytherms	decreaser		10	1	11.16	13.4	15.4
Trichoptera	Goera	Warm	75	21.92
Trichoptera	Goera archaon	Warm	75	21.92
Trichoptera	Goeridae	Warm	97	21.06								12.71	16.5	16.5
Insect_Other	Gomphidae	Warm	553	20.07	19.2		warm		warmer-water taxa			19.16	22.855	23.35
Trichoptera	Gumaga	Cool-Warm	240	18.91
NonInsect_NotMites	Gyraulus	Warm	73	21.55			eurythermal		warmer-water taxa			18.73	21.15	21.15
Coleoptera	Haliplidae	Warm	97	21.48	19.2		cool-water stenotherms					18.37	20.15	23.95
Chironomidae	Heleniella	Cool	271	16.58			cool eurytherms	decreaser		12.6	3	13.48	15.45	16.7
Trichoptera	Helicopsyche	Warm Stenotherm	116	25.5			eurythermal								6
Trichoptera	Helicopsychidae	Warm Stenotherm	116	25.5
Diptera_NotChiros	Helodon/Prosimulium	Cold Stenotherm	359	13.59
Diptera_NotChiros	Hemerodromia	Warm	218	22.32	21.3		eurythermal			17.3	6	16.21	18.6	21.15	7
Diptera_NotChiros	Hemerodromiinae	Eurythermal	737	19.36
Ephemeroptera	Heptagenia group	Eurythermal	1201	17.1
Ephemeroptera	Heptageniidae	Eurythermal	3122	16.04			cool eurytherms	decreaser				16.12	20.3	20.3
Diptera_NotChiros	Hesperoconopa	Cool	165	15.6			cool eurytherms	decreaser				11.56	13.95	15.95
Plecoptera	Hesperoperla	Cool-Warm	1122	18.96
Plecoptera	Hesperoperla pacifica	Cool-Warm	1122	18.96			cool eurytherms	decreaser
Coleoptera	Heterlimnius	Cool	1864	17.06
Coleoptera	Heterlimnius corpulentus	Cool	1864	17.06			cool eurytherms	decreaser
Trichoptera	Heteroplectron	Cool	268	18.83
Trichoptera	Heteroplectron californicum	Cool	268	18.83
Chironomidae	Heterotrissocladius	Cool	303	17.98			cool-water stenotherms	decreaser				14.1	16.15	17.55
Chironomidae	Heterotrissocladius marcidus group	Cool	98	18.16			cool-water stenotherms					13.87	15	16.9
Diptera_NotChiros	Hexatoma	Cool-Warm	1152	17.91	17.2		eurythermal			13.9	4	13.52	16.05	18.55	3
NonInsect_NotMites	Hirudinida	Warm	91	21.31
NonInsect_NotMites	Hyalella	Warm	119	22.81	19.9		eurythermal			16.5	6	18.39	20.95	22.45	10
NonInsect_NotMites	Hyalellidae	Warm	119	22.81
Trichoptera	Hydatophylax	Cool	113	18.6
NonInsect_NotMites	Hydra	Cool	36	18.97			cool-water stenotherms
Coleoptera	Hydraenidae	Cool-Warm	265	19.18
NonInsect_NotMites	Hydridae	Cool	36	18.97
Chironomidae	Hydrobaenus	Cool	68	13.42			cool eurytherms	decreaser
Coleoptera	Hydrophilidae	Eurythermal	304	18.59	16.3		eurythermal		warmer-water taxa			17.27	19.95	21
Coleoptera	Hydrophiloidea	Eurythermal	312	18.71
Coleoptera	Hydroporinae	Cool-Warm	496	18.91			cool-water stenotherms					18.55	18.55	18.55
Trichoptera	Hydropsyche	Warm	1765	20.16	18.5	warm	eurythermal			16.4	6	14.18	18.85	24.6	7
Trichoptera	Hydropsychidae	Eurythermal	2886	19.72			cool eurytherms					14.95	18	20.6
Trichoptera	Hydroptila	Warm	322	21.95	21.5		eurythermal			17.8	7	18.24	23.35	23.35	6
Trichoptera	Hydroptilidae	Warm	593	21.01			eurythermal					16.65	18.35	21.15
NonInsect_Mites	Hydryphantidae	Cool	676	15.49			cold-water stenotherms	decreaser				11.04	13.25	13.7
NonInsect_Mites	Hygrobates	Warm	383	19.3			cool-water stenotherms			14.7	5	14.87	17	19.95
NonInsect_Mites	Hygrobatidae	Eurythermal	782	18.77								14.28	14.15	20.75
Ephemeroptera	Ironodes	Cool	1135	16.63	14.9	cool	cool eurytherms	decreaser		12.4	3	11.83	14	16.75
Plecoptera	Isoperla	Cool	649	15.94	15.9		cool eurytherms	decreaser		13.8	4	12.28	14.9	16.8
NonInsect_NotMites	Isopoda	Warm	116	22.15
NonInsect_NotMites	Juga	Cool-Warm	886	20.06	18.6	warm						14.58	17.15	18.9
Plecoptera	Kathroperla	Cold	281	15.09	14.4		cold-water stenotherms	decreaser				9.83	13.8
Plecoptera	Kogotus/Rickera	Cold	335	16.1	14.2
Chironomidae	Krenosmittia	Cold	177	14.76			cool eurytherms	decreaser		10.4	1	10.49	12.3	13.6
Ephemeroptera	Labiobaetis	Cool-Warm	56	20.16			cool eurytherms					10.39	10.05	10.05
Coleoptera	Lara	Cool	776	17.69	15.8		cool eurytherms	decreaser		12.1	3	12.13	13.35	16
Chironomidae	Larsia	Eurythermal	169	17.49			eurythermal			15	5	13.21	15	16.7
NonInsect_Mites	Lebertia	Eurythermal	1198	18.21			cool eurytherms	decreaser			1	14.92	17.9	20.75
NonInsect_Mites	Lebertiidae	Eurythermal	1281	18.03
Insect_Other	Lepidoptera	Warm	126	24.94
Trichoptera	Lepidostoma	Eurythermal	1914	18.83	16.6		cool eurytherms	decreaser		13.1	4	13.32	15.6	17.15	1
Trichoptera	Lepidostomatidae	Eurythermal	1914	18.83
Trichoptera	Leptoceridae	Warm	150	23.18	17.2		cool-water stenotherms		warmer-water taxa			16.32	19.4	23.35
Ephemeroptera	Leptohyphidae	Warm Stenotherm	213	24.22								20.95	20.95	20.95
Ephemeroptera	Leptophlebiidae	Eurythermal	2521	17.64			cool eurytherms					12.39	13.65	15.5
Trichoptera	Leucotrichia	Warm	45	22.45	23		warm		warmer-water taxa			19.69	22.95	22.95
Plecoptera	Leuctridae	Cold	1435	15.35			cool eurytherms	decreaser				11.68	13.5	14.95
Trichoptera	Limnephilidae	Cool	1683	16.04			cool eurytherms	decreaser				11.95	14.1	16.75
Trichoptera	Limnephiloidea	Eurythermal	3169	16.97
NonInsect_Mites	Limnesia	Warm	78	20.12								16.76	19.05	20.95
NonInsect_Mites	Limnesiidae	Warm	84	20.09
Chironomidae	Limnophyes	Eurythermal	227	18.96			cool eurytherms			14.4	4	13.97	17.2	18.8
Diptera_NotChiros	Limoniidae	Cool-Warm	214	19.46
Chironomidae	Lopescladius	Warm	63	23.37			cool-water stenotherms					13.96	17.15	18
NonInsect_NotMites	Lumbriculidae	Cool	464	18.36			cool eurytherms	decreaser				12.12	16.65	21.3
NonInsect_NotMites	Lymnaeidae	Warm	100	21.67	19.1		cool-water stenotherms		warmer-water taxa			17.43	20.15	20.95
Chironomidae	Macropelopia	Cool	73	17.49			cool eurytherms	decreaser				13.25	13.25	13.25
Chironomidae	Macropelopiini	Eurythermal	388	18.81			cool eurytherms
Plecoptera	Malenka	Cool	1457	18.3	16.7		eurythermal			14	4	13.82	16.05	17.35
Diptera_NotChiros	Maruina	Cool-Warm	276	19.51	17.7		cool-water stenotherms			17	6	15.34	17.35	18.7
Ephemeroptera	Matriella	Cool	143	19.07
Ephemeroptera	Matriella teresa	Cool	143	19.07			cool-water stenotherms
Insect_Other	Megaloptera	Cool-Warm	536	19.42
Plecoptera	Megarcys	Cold Stenotherm	661	12.95	13.6	cool	cool eurytherms	decreaser		9.8	1	9.67	12.865
NonInsect_NotMites	Menetus	Warm	66	19.36								17.84	19.25	19.25
Diptera_NotChiros	Meringodixa	Cool	245	17.54	15.6		cool-water stenotherms					12.15	13.65	16.65
NonInsect_NotMites	Mesenchytraeus	Cold	356	15.07								10.35	12.65	15.1
Chironomidae	Metriocnemus	Eurythermal	76	19.06			cool eurytherms	decreaser				16.21	19.7	19.7
Trichoptera	Micrasema	Cool	1662	16.68	15.6	cool	cool eurytherms	decreaser		12.9	3	11.13	13.25	16.7	2
Coleoptera	Microcylloepus	Warm Stenotherm	76	26.84	26.3		warm		warmer-water taxa	19.2	7	19.25	20.8	23.35	9
Chironomidae	Micropsectra	Eurythermal	1580	17.74			eurythermal	decreaser		12.6	3	13.12	15	18.45	1
Chironomidae	Microtendipes	Warm	357	20.31						16	6	15.6	20.25	21.3	4
Chironomidae	Microtendipes pedellus group	Cool-Warm	63	20.16			eurythermal					16.87	19.95	22.25
Chironomidae	Microtendipes rydalensis group	Cool-Warm	36	20.24			cool eurytherms	decreaser				14.58	17	17
NonInsect_Mites	Mideopsidae	Eurythermal	287	18.8
NonInsect_Mites	Mideopsis	Eurythermal	276	18.89			cool eurytherms	decreaser				15.42	17.35	19.4
NonInsect_Mites	Monatractides	Cool	169	17.84								13.48	16.1	18.4
Chironomidae	Monodiamesa	Cool	70	16.7			cool eurytherms	decreaser				13.07	17	21.15
Plecoptera	Moselia	Cold	526	14.61	13.9
Diptera_NotChiros	Muscidae	Eurythermal	48	18.51	20		eurythermal					16.32	17.6	21.45
Trichoptera	Mystacides	Warm	41	21.08								17.04	18.75	20
NonInsect_NotMites	Naididae	Cool-Warm	536	20.43								15.02	18.05	19
NonInsect_NotMites	Naidinae	Warm	255	20.98								17.34	24.5	25.45
NonInsect_NotMites	Nais	Cool-Warm	237	20.81			cool-water stenotherms					16.9	19.9	21.25
Chironomidae	Nanocladius	Warm	107	20.04			eurythermal			14.3	4	17.7	19.95	20.8	8
Coleoptera	Narpus	Cool	910	18.08			cool eurytherms	decreaser
Chironomidae	Natarsia	Cool	69	19.31								14.71	16.6	18.5
Chironomidae	Natarsiini	Cool	69	19.31
NonInsect_Mites	Nautarachna	Cool	40	17.68								13.25	16.15
NonInsect_Mites	Nautarachnidae	Cool	41	17.64
Plecoptera	Neaviperla/Suwallia	Cool	409	17.98
NonInsect_NotMites	Nemata	Eurythermal	1363	17.46
Diptera_NotChiros	Nematocera	Eurythermal	3499	18.12
Plecoptera	Nemouridae	Cool	3052	16.77			cool eurytherms	decreaser				12.82	14.85	15.1
Ephemeroptera	Neoleptophlebia/Paraleptophlebia	Eurythermal	1865	17.61
Trichoptera	Neophylax	Cool	1174	16.46			cool eurytherms	decreaser		12.7	3	12.21	14.2	16.15	4
Trichoptera	Neophylax rickeri	Cool-Warm	349	19.16			cool eurytherms					15.62	17.25	17.7
Trichoptera	Neophylax splendens	Cool	272	17.05			cool eurytherms	decreaser				12.33	14	15
Diptera_NotChiros	Neoplasta	Cool	559	17.85						15.5	5	12.59	17.6	21.85
Trichoptera	Neothremma	Cold Stenotherm	359	12.87			cool eurytherms	decreaser
Chironomidae	Nilotanypus	Warm	106	20.98			warm		warmer-water taxa	18.6	7	15.61	17.55	17.95	9
Trichoptera	Ochrotrichia	Warm	51	19.98			eurythermal			17.5	6	3.93
Insect_Other	Octogomphus	Cool-Warm	168	19.04
Insect_Other	Octogomphus specularis	Cool-Warm	168	19.04
Insect_Other	Odonata	Warm	760	21.65
Chironomidae	Odontomesa	Cool-Warm	85	20.23			cool eurytherms					15.04	17.75	19.3
Trichoptera	Oecetis	Warm Stenotherm	66	25.8			cool-water stenotherms			16.6	6	18.87	18.55	21.15
NonInsect_NotMites	Oligochaeta	Eurythermal	2483	17.85	16.9		cool eurytherms	decreaser
Trichoptera	Oligophlebodes	Cold	320	14.31	13.1		cool eurytherms	decreaser		10.5	1	9.76	13.35	13.9
Trichoptera	Onocosmoecus	Cool-Warm	132	19.67			cool eurytherms
Trichoptera	Onocosmoecus unicolor	Cool-Warm	132	19.67
Insect_Other	Ophiogomphus	Warm Stenotherm	63	25.27			warm		warmer-water taxa	18.5	7
Coleoptera	Optioservus	Warm	1761	20.93	19.6	warm	eurythermal			14.9	5	16.22	18.35	19.35	2
Coleoptera	Ordobrevia	Warm	220	20.3
Coleoptera	Ordobrevia nubifera	Warm	220	20.3			cool-water stenotherms
Coleoptera	Oreodytes	Cool	418	18.76			cool eurytherms			15.2	5	15.07	17	19.5
Diptera_NotChiros	Oreogeton	Cold Stenotherm	397	12.97	13.6		cool eurytherms	decreaser		10.2	1	10.79	13.15	14.25
Diptera_NotChiros	Oreogetoninae	Cold Stenotherm	397	12.97
NonInsect_Mites	Oribatida	Cool	311	16.82								13.96	16.1	18.9
Insect_Other	Orohermes	Cool	114	16.88
Insect_Other	Orohermes crepusculus	Cool	114	16.88
Chironomidae	Oropuella	Cold Stenotherm	56	13.5
Chironomidae	Orthocladiinae	Eurythermal	3332	17.69	16.5		cool eurytherms					12.67	16.15	17.55
Chironomidae	Orthocladius	Eurythermal	776	17.06			cool eurytherms	decreaser		12.1	3	14.03	16.85	19.5
Chironomidae	Orthocladius (Symposiocladius)	Cold	191	16.77								13.76	15	16.95
Chironomidae	Orthocladius complex	Warm	439	20.85			cool eurytherms					15.84	16.4	18.6
NonInsect_NotMites	Ostracoda	Eurythermal	509	17.36	15.7		cool eurytherms	decreaser				13.53	16.1	19.4
NonInsect_Mites	Oxidae	Cool	48	17.15
NonInsect_Mites	Oxus	Cool	46	17.07								12.76	19.95
Trichoptera	Oxyethira	Warm	30	19.63			cool-water stenotherms					16.93	19.25	19.25
NonInsect_NotMites	Pacifastacus	Warm	376	19.88			cool-water stenotherms					12.85	15.55	16.75
Chironomidae	Pagastia	Eurythermal	591	16.38			cool eurytherms	decreaser		11.9	2	11.48	15.2	18.65	1
Trichoptera	Palaeagapetus	Cold	41	16.17
Trichoptera	Palaeagapetus nearcticus	Cold	41	16.17
Chironomidae	Parachaetocladius	Cool	31	15.03			cool eurytherms					12.67	16.7	16.75
Chironomidae	Paracladopelma	Cool-Warm	73	19.04			cool-water stenotherms					13.91	18.85
Chironomidae	Parakiefferiella	Eurythermal	200	19.76			eurythermal			13.4	4	15.19	18.4	20.8	1
Ephemeroptera	Paraleptophlebia bicornuta group	Warm	161	19.47								16.45	19.45	21.15
Chironomidae	Parametriocnemus	Eurythermal	1301	17.97			cool eurytherms			13.6	4	12.5	14.55	18.35	3
Plecoptera	Paraperla	Cold	304	16.16	16.1		cool eurytherms	decreaser				9.42	13.575
Plecoptera	Paraperlinae	Cold	578	15.59
Chironomidae	Paraphaenocladius	Cool	163	15.48			cool eurytherms	decreaser	obligate cold-water	10.5	1	13.88	17.05	21.4
Trichoptera	Parapsyche	Cold	1103	15.41			cool eurytherms	decreaser		11.4	2	11.31	13.4	15
Trichoptera	Parapsyche almota	Cool-Warm	158	18.12			cool eurytherms	decreaser				12.93	14.1	14.95
Trichoptera	Parapsyche elsis	Cold Stenotherm	452	13.36			cool eurytherms	decreaser				10.22	12.15	12.8
Chironomidae	Paratanytarsus	Warm	235	20.61			cool-water stenotherms		warmer-water taxa	15.7	5	15.42	18.9	22.45	6
Chironomidae	Paratendipes	Warm	97	20.98			eurythermal			17.1	6	14.17	24.5
Chironomidae	Parorthocladius	Cold	123	14.39			cool eurytherms	decreaser		10.3	1	10.86	12.5	13.25
Diptera_NotChiros	Pedicia	Cold	55	15.6	16.4		cool eurytherms	decreaser				12.3	13.45	14.95
Trichoptera	Pedomoecus	Cold	94	14.56
Trichoptera	Pedomoecus sierra	Cold	94	14.56
Diptera_NotChiros	Pelecorhyncidae	Cool	911	15.89
Plecoptera	Peltoperlidae	Cold	1403	14.31								8.89	8.6	10.6
Chironomidae	Pentaneura	Warm	136	22.83			eurythermal		warmer-water taxa	17.5	6	20.18	23.35	23.35	9
Chironomidae	Pentaneurini	Eurythermal	1433	19.27			cool eurytherms
Diptera_NotChiros	Pericomaini	Cool	566	16.82
Plecoptera	Perlidae	Eurythermal	2564	17.88			cool eurytherms	decreaser				12.55	13.4	14.9
Plecoptera	Perlinodes	Warm	134	19.59
Plecoptera	Perlinodes aureus	Warm	134	19.59				decreaser
Plecoptera	Perlodidae	Cool	2543	16.37			cool eurytherms	decreaser				13.15	16.15	17.8
Insect_Other	Petrophila	Warm Stenotherm	98	25.37	24.3		warm		warmer-water taxa	20.5	7	19.23	20.5	24.6	4
Chironomidae	Phaenopsectra	Warm	326	21.15			cool-water stenotherms			15.6	5	17.16	19.25	21.3	4
Trichoptera	Philopotamidae	Eurythermal	1444	18.83			cool eurytherms	decreaser				11.12	17.35
Trichoptera	Philopotamoidea	Eurythermal	1444	18.83
NonInsect_NotMites	Physella	Warm	269	22.74					warmer-water taxa						2
NonInsect_NotMites	Pisidium	Eurythermal	510	18.84			eurythermal			15	5	14.92	16.7	19	7
NonInsect_NotMites	Planariidae	Cold	568	14.46
NonInsect_NotMites	Planorbidae	Warm	264	20.69	17.8		cool-water stenotherms					14.59	16.45	20.15
Plecoptera	Plecoptera	Eurythermal	3346	16.46
Chironomidae	Podonominae	Cool	85	16.78
NonInsect_NotMites	Polycelis	Cold	568	14.46			cool eurytherms	decreaser		10.4	1	10.8	13.7	15.2
Trichoptera	Polycentropodidae	Cool	228	18.34	16.1							13.33	16.75	17
Trichoptera	Polycentropus	Cool	182	18.45
Chironomidae	Polypedilum	Warm	1289	19.64			eurythermal			16	6	13.73	17.35	20.95	7
Chironomidae	Potthastia	Warm	197	20.17						15.4	5	18.04	19	23.95	3
Chironomidae	Potthastia gaedii group	Warm	145	20.15			cool eurytherms	decreaser				15.71	17.15	19.4
NonInsect_NotMites	Pristina	Warm	45	21.51			cool-water stenotherms					17.13	18.55	21.25
NonInsect_NotMites	Pristinicola	Cool	102	16.45
NonInsect_NotMites	Pristinicola hemphilli	Cool	102	16.45
Chironomidae	Procladiini	Warm	98	20.11
Chironomidae	Procladius	Warm	98	20.11			cool-water stenotherms					15.75	16.8	19.95
Diptera_NotChiros	Proclinopyga	Cool	55	17.69
Chironomidae	Prodiamesa	Cool-Warm	81	19.59			cool-water stenotherms					13.9	15.35	16.1
Chironomidae	Prodiamesinae	Cool-Warm	206	19.17	19.4
NonInsect_NotMites	Prostoma	Warm	68	21.84	20.6		eurythermal					17.77	18.25	18.25
Trichoptera	Protoptila	Warm Stenotherm	31	23.61	23.3		cool-water stenotherms					18.57	20.15	20.3
NonInsect_Mites	Protzia	Cool	592	15.39			cool eurytherms			12.9	3	11.74	14.3	17.35
NonInsect_Mites	Protziidae	Cold	107	14.45
Chironomidae	Psectrocladius	Cool-Warm	81	18.9			cool-water stenotherms					15.23	16.8	21.4
Coleoptera	Psephenidae	Warm	482	21.16								10.75	10.75	10.75
Coleoptera	Psephenus	Warm Stenotherm	110	24.95			warm		warmer-water taxa						6
Chironomidae	Pseudodiamesa	Cold Stenotherm	103	13.09			cool eurytherms	decreaser	obligate cold-water			11.72	12.85	14.7
Chironomidae	Pseudosmittia	Cool-Warm	34	18.73								15.24	17.15	17.6
Chironomidae	Psilometriocnemus	Cold	137	17.01			cool eurytherms	decreaser
Diptera_NotChiros	Psychodidae	Cool	911	17.37					obligate cold-water			13.56	14.95	17.95
Diptera_NotChiros	Psychodinae	Cool	810	17.35
Trichoptera	Psychoglypha	Cool	294	16.68	16.1		cool eurytherms					12.67	14.4	16.9
Trichoptera	Psychomyia	Warm	74	19.8	18.2		cool-water stenotherms					12.56	17		5
Trichoptera	Psychomyiidae	Warm	91	19.77
Plecoptera	Pteronarcella	Cool-Warm	146	19.22	17		cool eurytherms					15	16.55	17.35
Plecoptera	Pteronarcyidae	Eurythermal	910	17.49								13.58	16.6	16.6
Plecoptera	Pteronarcys	Eurythermal	772	17.13	15.2		cool eurytherms			13.6	4	12.84	15.4	16.95	3
Plecoptera	Pteronarcys californica	Warm	107	20.87			cool-water stenotherms					16.36	17.35	18.35
Plecoptera	Pteronarcys princeps	Cold	271	16.18			cool-water stenotherms					12.68	14.55	16.9
Diptera_NotChiros	Ptychoptera	Cool-Warm	183	18.55			cool eurytherms	decreaser				12.91	15.95	17.05
Diptera_NotChiros	Ptychopteridae	Cool-Warm	189	18.56	16.5							11.6	11.6	11.6
Chironomidae	Radotanypus	Warm	57	20.65			eurythermal					15.58	17.5	17.6
NonInsect_NotMites	Ramellogammarus	Cool-Warm	31	19.8								15.44	16.35	19.9
Diptera_NotChiros	Rhabdomastix	Cold	160	15.26	16.4		cool eurytherms	decreaser
Chironomidae	Rheocricotopus	Eurythermal	756	17.71			cool eurytherms			13.9	4	12.76	14.95	16.4
Chironomidae	Rheotanytarsus	Warm	1005	19.88			cool eurytherms			15.7	5	14.37	18.6	21.5	3
Ephemeroptera	Rhithrogena	Cool	1803	15.87	16.1		cool eurytherms	decreaser		12.3	3	11.01	14.65	20.2	1
Trichoptera	Rhyacophila	Cool	3019	16.35			cool eurytherms	decreaser		11.9	2	11.98	14.35	16.2	1
Trichoptera	Rhyacophila alberta group	Cold	79	15.01			cool eurytherms	decreaser
Trichoptera	Rhyacophila angelita group	Cool	331	17.56			cool eurytherms	decreaser				13.43	15.4	16.95
Trichoptera	Rhyacophila arnaudi	Cool	282	18.13			cool eurytherms					13.46	15.6	16.75
Trichoptera	Rhyacophila atrata complex	Cold	349	14.52
Trichoptera	Rhyacophila betteni group	Cool	1963	16.39			cool eurytherms	decreaser				10.97	13.6	17
Trichoptera	Rhyacophila blarina	Cool	513	18.58								12.79	15.6	18.9
Trichoptera	Rhyacophila brunnea/vemna groups	Cool	1734	16.5			cool eurytherms	decreaser
Trichoptera	Rhyacophila grandis group	Cold	141	16.42
Trichoptera	Rhyacophila hyalinata group	Cool	709	14.75			cool eurytherms	decreaser				11.63	14	16.3
Trichoptera	Rhyacophila malkini	Warm	53	22.52								15.65	17.55	20.15
Trichoptera	Rhyacophila narvae	Cool	942	16.54			cool eurytherms	decreaser				11.09	13.15	15.9
Trichoptera	Rhyacophila sibirica group	Cold	108	13.7			cool eurytherms	decreaser				9.26	10	11.4
Trichoptera	Rhyacophila vagrita group	Cold Stenotherm	73	14.64			cool eurytherms	decreaser
Trichoptera	Rhyacophila verrula group	Cold Stenotherm	86	12.08			cool eurytherms	decreaser	obligate cold-water
Trichoptera	Rhyacophila vofixa group	Cold Stenotherm	252	13.05			cool eurytherms	decreaser				9.33	11.4	12.7
Trichoptera	Rhyacophilidae	Cool	3019	16.35
NonInsect_NotMites	Rhynchelmis	Cool	45	18.04								9.73	19.15
Diptera_NotChiros	Roederiodes	Cool	41	18.26								12.21	16.95	16.95
Coleoptera	Sanfilippodytes	Cool	32	18.42
Trichoptera	Sericostomatidae	Cool-Warm	240	18.91
Plecoptera	Setvena	Cold Stenotherm	56	10.64			cool eurytherms	decreaser	obligate cold-water
Insect_Other	Sialidae	Warm	393	19.8
Insect_Other	Sialis	Warm	393	19.8	17.1		warm					14.81	16.9	19.25	9
Diptera_NotChiros	Simuliidae	Eurythermal	2665	18.38			cool eurytherms	decreaser				12.43	13.85	17.25
Diptera_NotChiros	Simulium	Eurythermal	2328	18.64	17.4		eurythermal			14.8	5	14.76	16.55	19	3
Plecoptera	Skwala	Cool-Warm	999	18.66	18.6		cool eurytherms			13.3	4	14.25	16.7	19.35
Plecoptera	Soliperla	Cold	204	16.1	14.8							11.38	12.5	13.5
Plecoptera	Soyedina	Cool	135	17.19								11.34	12.6	15.5
NonInsect_Mites	Sperchon	Eurythermal	925	18.16			eurythermal			14.3	4	13.76	16.65	19
NonInsect_Mites	Sperchonopsis	Cool	485	17.66			cool eurytherms	decreaser		14.4	4	13.91	16.85	20.81
NonInsect_Mites	Sperchontidae	Eurythermal	1309	17.79
NonInsect_NotMites	Sphaeriidae	Eurythermal	1262	19.73	17.7		eurythermal					14.38	19.1	21.1
NonInsect_NotMites	Spirosperma	Eurythermal	50	17.52								13.98	16.9	18.65
Chironomidae	Stempellina	Eurythermal	112	17.59			cool eurytherms	decreaser		11.5	2	14.16	16	19.45
Chironomidae	Stempellinella	Eurythermal	694	17.08			cool eurytherms	decreaser		12.6	3	13.05	15.05	17.25	3
Chironomidae	Stictochironomus	Cool-Warm	79	21.52			cool-water stenotherms					15.77	17.6	19.35
Chironomidae	Stilocladius	Cold	47	15.79			cold-water stenotherms	decreaser				7.71	9.65	12.4
Diptera_NotChiros	Stratiomyidae	Warm	78	22.02	17.6		cool-water stenotherms					14.37	17.35	19.45
NonInsect_NotMites	Stylodrilus	Cool	45	18								13.71	17.1
Chironomidae	Sublettea	Warm	73	20.36			cool eurytherms								5
Plecoptera	Sweltsa	Cool	2496	16.98	15.9		cool eurytherms	decreaser		11.4	2	11.58	14.05	16.1
Chironomidae	Synorthocladius	Cool-Warm	312	18.72			eurythermal			14.7	5	13.49	16.8	20.8	2
Diptera_NotChiros	Tabanidae	Warm	169	19.92	20.8		cool eurytherms					14.99	18.45	19.95
Plecoptera	Taeniopterygidae	Cold	267	12.97			cool eurytherms	decreaser	obligate cold-water			8.16	8.15	11.65
Chironomidae	Tanypodinae	Eurythermal	2474	18.92	17.3		eurythermal					14.54	17.35	20.25
Chironomidae	Tanytarsini	Eurythermal	2293	18.48	16.8		cool eurytherms					13.26	16.5	17.35
Chironomidae	Tanytarsus	Warm	696	19.81			eurythermal			16.7	6	15.28	17.9	21.1	7
NonInsect_Mites	Testudacarus	Cool	123	14.28			cool eurytherms	decreaser		12.2	3	10.8	12.4	13.8
NonInsect_NotMites	Tetrastemmatidae	Warm	68	21.84
Diptera_NotChiros	Thaumaleidae	Cold	200	14.73			cool eurytherms	decreaser				11.67	14.55	15.1
Chironomidae	Thienemanniella	Eurythermal	716	19.04			cool eurytherms			15	5	14.68	17.7	20.35	5
Chironomidae	Thienemannimyia group	Warm	1057	19.97								14.88	17.85	20.95
Ephemeroptera	Timpanoga	Cool-Warm	242	18.69
Ephemeroptera	Timpanoga hecuba	Cool-Warm	242	18.69			cool-water stenotherms
Diptera_NotChiros	Tipula	Eurythermal	388	18.39	17.2		cool eurytherms	decreaser		12.5	3	12.69	16	17.95	6
Diptera_NotChiros	Tipulidae	Cool	2962	18.13			cool eurytherms					12.04	18.8
NonInsect_Mites	Torrenticola	Cool	916	17.47			cool eurytherms			14.2	4	13.71	16.75	19.15
NonInsect_Mites	Torrenticolidae	Cool	1152	17.33								16.4	16.4	16.4
NonInsect_NotMites	Trepaxonemata	Cool	1224	15.01								20.94	23.35	23.35
Chironomidae	Tribelos	Warm	42	19.37								14.52	16.45	16.45	10
Diptera_NotChiros	Trichoclinocera	Eurythermal	47	19.82								15.36	17.55	19.5
Trichoptera	Trichoptera	Eurythermal	3456	18.06
Ephemeroptera	Tricorythodes	Warm Stenotherm	211	24.18	23		warm		warmer-water taxa	18.5	7	18.85	22.45	24.5	8
NonInsect_Mites	Trombidiformes	Eurythermal	2092	17.72
NonInsect_NotMites	Truncatelloidea	Cool-Warm	238	19.8								17.8	20.15	20.75
NonInsect_NotMites	Tubificinae	Warm	325	20.47								16	18.45	20.6
Chironomidae	Tvetenia	Cool	1297	17.27						12.8	3	12.94	16.15	18.55	1
Chironomidae	Tvetenia bavarica group	Cool	1149	17.47			cool eurytherms	decreaser				12.55	15	17.8
Trichoptera	Uenoidae	Cool	1640	14.9								10.24	14.95
NonInsect_NotMites	Veneroida	Warm	1269	19.8
Plecoptera	Visoka	Cold Stenotherm	797	13.68
Plecoptera	Visoka cataractae	Cold Stenotherm	797	13.68			cool eurytherms	decreaser
NonInsect_Mites	Wandesia	Cold	107	14.45			cool eurytherms	decreaser
Diptera_NotChiros	Wiedemannia	Cold	122	14.96	15.8		cool eurytherms	decreaser		12.3	3	9.56	10.9	13.4
Trichoptera	Wormaldia	Cool-Warm	1112	18.8	17.4		eurythermal			15.3	5	14.76	16.8	17.55
Plecoptera	Yoraperla	Cold	1346	14.26	14.2	cool	cool eurytherms	decreaser	obligate cold-water	10.9	2	10.88	13.05	14.35
Plecoptera	Yoraperla mariana	Cold Stenotherm	57	12.73
Coleoptera	Zaitzevia	Warm	1678	20.79	19	warm	eurythermal			14.8	5	14.52	18.35	20.95
Plecoptera	Zapada	Cool	2720	16.56			cool eurytherms	decreaser		11.7	2	11.71	13.3	14.65
Plecoptera	Zapada cinctipes	Cool	1915	17.98			cool eurytherms					12.62	14.6	16.75
Plecoptera	Zapada columbiana	Cold Stenotherm	683	12.77			cool eurytherms	decreaser				10.01	12.3	13.35
Plecoptera	Zapada frigida	Cold	163	15.37			cool eurytherms	decreaser				10.9	12.815	14.25
Plecoptera	Zapada oregonensis group	Cold	576	15.74			cool eurytherms	decreaser				11.56	13	15
Chironomidae	Zavrelimyia	Cool	636	17.76			eurythermal					13.2	16.2	21.1
Insect_Other	Zygoptera	Warm Stenotherm	215	23.75
