# Supplementary material for: Improved thermal preferences and a stressor index derived from modeled stream temperatures and regional taxonomic standards for freshwater macroinvertebrates of the Pacific Northwest, USA
Source: Ecol Indic. Author manuscript; Available in PMC 2025 Apr 9. (PMC11980781; doi:10.1016/j.ecolind.2024.111869)
Supplement: Supplement3 [file NIHMS2055599-supplement-Supplement3.zip]

Archive with 1 entries (1 files):
- S3-3_ThermMetricCalc_20240208.R
