# Supplementary material for: Improved thermal preferences and a stressor index derived from modeled stream temperatures and regional taxonomic standards for freshwater macroinvertebrates of the Pacific Northwest, USA
Source: Ecol Indic. Author manuscript; Available in PMC 2025 Apr 9. (PMC11980781; doi:10.1016/j.ecolind.2024.111869)
Supplement: Supplement6 [file NIHMS2055599-supplement-Supplement6.xlsx]

## Sheet: Metadata
Appendix C
This shows which 'parent' taxa (limited to genus, tribe, subfamily and family levels of resolution) were flagged for thermal variability because their children were assigned to different thermal preference categories (stenoc=cold stenotherm; cold, cool, cowa = cool/warm, warm, stenow = warm stenotherm, eurythermal)
We also include means and standard deviations of WAopt (weighted average optima values) as a second measure of thermal variability for parents that have more than one child.
You may notice that Appendix B includes some synonymous taxa. For example, Allocosmoecus and Allocosmoecus partitus are monotypic, but both are included in Appendix B so that users who only take identifications to genus-level can match their taxa lists with the list in Appendix B. For this exercise, we only counted synonymous entries one time (for example, only Allocosmoecus partitus, versus coun…
Worksheet	Flag_Var_Summary
Flag_var	yes = 'parent' taxa (limited to genus, tribe, subfamily and family levels of resolution) that were flagged for thermal variability because their children were assigned to different thermal preference categories
Rank	level of taxonomic resolution (genus, tribe, subfamily or family-level, depending on the worksheet)
Taxon	taxon name
stenoc	number of children assigned to the cold stenotherm category
cold	number of children assigned to the cold category
cool	number of children assigned to the cool category
cowa	number of children assigned to the cool/warm category
warm	number of children assigned to the warm category
stenow	number of children assigned to the warm stenotherm category
eurythermal	number of children assigned to the eurythermal category
# thermal categories	count of thermal categories children were assigned to different thermal preference categories
# children	number of children under each parent (e.g., for example, in the genus-level worksheet, Dicosmoecus has two children (species or subgenera): Dicosmoecus atripes and Dicosmoecus gilvipes
Mean WAopt (°C)	mean weighted average optima values (WAopt) for the parent, based on the average of the children's WA optima values
StDev WAopt (°C)	standard deviation (StDev) for the parent, based on the children's WA optima values
Worksheet	Genus, Tribe, Subfamily and Family
Taxon name	taxon name (genus, tribe, subfamily or family-level, depending on the worksheet)
stenoc	number of children assigned to the cold stenotherm category
cold	number of children assigned to the cold category
cool	number of children assigned to the cool category
cowa	number of children assigned to the cool/warm category
warm	number of children assigned to the warm category
stenow	number of children assigned to the warm stenotherm category
eurythermal	number of children assigned to the eurythermal category
# thermal categories	count of thermal categories children were assigned to different thermal preference categories
# children	number of children under each parent (e.g., for example, in the genus-level worksheet, Dicosmoecus has two children (species or subgenera): Dicosmoecus atripes and Dicosmoecus gilvipes
Mean WAopt (°C)	mean weighted average optima values (WAopt) for the parent, based on the average of the children's WA optima values
StDev WAopt (°C)	standard deviation (StDev) for the parent, based on the children's WA optima values
Color coding	yellow = more than one child AND flagged for thermal variability
	light gray = more than one child, but NOT flagged for thermal variability
	dark gray with white text = 0 children
Worksheet	Coarser
Taxon	taxon name
Rank	level of taxonomic resolution (coarser than family-level)

## Sheet: Flag_Var_Summary
Flag_var	Rank	Taxon	stenoc	cold	cool	cowa	warm	stenow	eurythermal	# thermal categories	# children	Mean WAopt (°C)	StDev WAopt (°C)
yes	Subfamily	Acroneuriinae		1		2				2	3	17.8119	1.96222
yes	Tribe	Acroneuriini		1		2				2	3	17.8119	1.96222
yes	Subfamily	Arctopsychinae	1	1	1	1				4	4	15.8634	2.0706
yes	Tribe	Arcynopterygini	2			1	1			3	4	15.4596	4.35245
yes	Genus	Attenella			1	1				2	2	17.8734	1.8403
yes	Family	Baetidae	1	1	1	2	8		3	6	16	17.2111	3.61599
yes	Genus	Baetis	1	1	1		2		2	5	7	16.8499	3.33906
yes	Family	Brachycentridae			1	1	2		1	4	5	17.5097	1.75289
yes	Genus	Brachycentrus					1		1	2	2	20.1216	2.07702
yes	Genus	Caudatella	1	1						2	2	13.1901	3.0595
yes	Family	Ceratopogonidae			1		2		1	3	4	18.1465	1.00185
yes	Subfamily	Chioneinae		1	1		1			3	3	17.3968	3.40796
yes	Family	Chironomidae	2	8	19	12	36		26	6	103	18.0912	2.45482
yes	Subfamily	Chironominae			1	3	16		4	4	24	18.6776	1.78805
yes	Tribe	Chironomini				3	10			2	13	21.0045	1.63384
yes	Family	Chloroperlidae		2	3					2	5	16.7802	0.918874
yes	Subfamily	Clinocerinae		1	3				1	3	5	15.9404	1.97514
yes	Genus	Cricotopus					3		1	2	4	20.2885	1.6885
yes	Subfamily	Diamesinae	1	2			2		2	4	7	15.2788	3.8438
yes	Tribe	Diamesini	1	1			2		1	4	5	15.8473	4.6396
yes	Subfamily	Dicosmoecinae	2	1	2	1	2			5	8	16.2524	2.83933
yes	Genus	Dicosmoecus			1		1			2	2	19.9615	0.769206
yes	Family	Dixidae			2	1				2	3	17.4303	1.82167
yes	Genus	Drunella		1	2					2	3	15.4981	0.281691
yes	Family	Dytiscidae			2	3				2	5	18.7814	0.305384
yes	Family	Elmidae		1	4	2	2	2		5	11	19.5226	3.26474
yes	Family	Empididae	1	1	6		1		2	5	11	17.0749	2.56142
yes	Family	Enchytraeidae		3	1					2	4	15.7673	1.14874
yes	Genus	Epeorus	1	1	1				1	4	4	15.2267	2.83311
yes	Genus	Ephemerella			2		1			2	3	17.4346	1.45144
yes	Family	Ephemerellidae	1	3	9	3	1			5	17	15.7178	2.10673
yes	Genus	Eukiefferiella			1	2			3	3	6	17.5993	1.44677
yes	Family	Glossosomatidae		1	1	1		1		4	4	17.8347	3.80997
yes	Subfamily	Glossosomatinae		1	1					2	2	16.164	2.47778
yes	Family	Gomphidae				1		1		2	2	20.0714	4.4023
yes	Subfamily	Hemerodromiinae			2		1			2	3	19.3564	2.65271
yes	Tribe	Hemerodromiini			2		1			2	3	19.2612	2.65271
yes	Family	Heptageniidae	1	2	5	1	1		2	6	12	16.0365	2.51908
yes	Family	Hydrobiidae			1		1			2	2	19.5911	4.44754
yes	Family	Hydropsychidae	1	1	2	1	1	1		6	7	19.7241	3.64508
yes	Subfamily	Hydropsychinae					1	1		2	2	22.3092	3.03441
yes	Family	Hydroptilidae		2			4			2	6	21.0147	3.00589
yes	Subfamily	Hydroptilinae		1			4			2	5	19.8173	2.91825
yes	Tribe	Hydroptilini		1			2			2	3	18.8854	3.49849
yes	Family	Hygrobatidae					1		1	2	2	18.7717	0.539761
yes	Family	Lebertiidae		1					1	2	2	18.0264	1.86068
yes	Family	Leptoceridae					1	1		2	2	23.1771	3.33504
yes	Subfamily	Leptocerinae					1	1		2	2	23.4415	3.33504
yes	Family	Leptophlebiidae					1		1	2	2	17.6431	1.31575
yes	Family	Leuctridae		1	2					2	3	15.3528	1.11652
yes	Subfamily	Leuctrinae		1	1					2	2	15.5767	1.36745
yes	Family	Limnephilidae	2	1	4	1	2		1	6	11	16.0442	2.44119
yes	Subfamily	Limnophilinae		1		1				2	2	16.9964	1.28906
yes	Family	Limoniidae		2	2	2	1			4	7	19.4554	2.19417
yes	Subfamily	Limoniinae			1	1				2	2	18.1544	1.61263
yes	Tribe	Macropelopiini			2		1			2	3	19.0122	1.58634
yes	Genus	Microtendipes				1	1			2	2	20.3106	0.0587669
yes	Family	Naididae				1	4		1	3	6	20.428	1.87739
yes	Family	Nemouridae	2	2	4					3	8	16.7702	1.97226
yes	Subfamily	Nemourinae	2	2	3					3	7	15.6124	1.86609
yes	Genus	Neophylax			1	1				2	2	16.4562	1.488
yes	Subfamily	Orthocladiinae	1	5	11	6	8		13	6	44	17.6925	2.33759
yes	Genus	Parapsyche	1			1				2	2	15.4113	3.36698
yes	Family	Pediciidae		1	1					2	2	16.5381	1.32859
yes	Subfamily	Pediciinae		1	1					2	2	16.5381	1.32859
yes	Family	Peltoperlidae	1	2						2	3	14.3067	1.68346
yes	Subfamily	Peltoperlinae	1	1						2	2	13.4987	1.08293
yes	Tribe	Pentaneurini			1		5		1	3	7	20.0777	1.94013
yes	Family	Perlidae		1		2	1			3	4	17.8844	2.08032
yes	Family	Perlodidae	2	1	1	1	1			5	6	16.373	3.38426
yes	Subfamily	Perlodinae	2	1		1	1			4	5	15.5882	3.78028
yes	Family	Philopotamidae		1		1		1		3	3	18.8292	5.83982
yes	Subfamily	Philopotaminae		1		1				2	2	17.4513	1.9053
yes	Subfamily	Prodiamesinae			1	2				2	3	19.1711	1.8826
yes	Family	Psephenidae			1	1		1		3	3	21.1592	3.86554
yes	Family	Psychodidae			2	1				2	3	17.3657	1.42599
yes	Subfamily	Psychodinae			1	1				2	2	17.3499	1.90373
yes	Family	Pteronarcyidae		1		1	1		1	4	4	17.4943	2.10554
yes	Subfamily	Pteronarcyinae		1		1	1		1	4	4	18.3481	2.10554
yes	Tribe	Pteronarcyini		1			1		1	3	3	18.059	2.47958
yes	Genus	Pteronarcys		1			1			2	2	17.1274	3.31585
yes	Genus	Rhyacophila	3	4	7		1			4	15	16.3538	2.57628
yes	Family	Rhyacophilidae	3	4	8		1			4	16	16.3537	2.49027
yes	Family	Simuliidae	1						1	2	2	18.38	3.57064
yes	Family	Sperchontidae			1				1	2	2	17.7936	0.356769
yes	Subfamily	Tanypodinae			5		10		3	3	18	18.9223	1.41702
yes	Tribe	Tanytarsini			1		5		3	3	9	18.9129	1.3918
yes	Family	Thremmatidae		1	2	1				3	4	16.7453	1.99289
yes	Subfamily	Tubificinae					1		1	2	2	20.467	4.0848
yes	Family	Uenoidae	1		1					2	2	14.899	3.57209
yes	Subfamily	Uenoinae	1		1					2	2	15.3921	3.57209
yes	Genus	Zapada	1	2	1					3	4	16.5594	2.13417

## Sheet: Genus
Genus	stenoc	cold	cool	cowa	warm	stenow	eurythermal	# thermal categories	# children	Mean WAopt (°C)	StDev WAopt (°C)
Baetis	1	1	1		2		2	5	7	16.8499	3.33906
Rhyacophila	3	4	7		1			4	15	16.3538	2.57628
Epeorus	1	1	1				1	4	4	15.2267	2.83311
Eukiefferiella			1	2			3	3	6	17.5993	1.44677
Zapada	1	2	1					3	4	16.5594	2.13417
Cricotopus					3		1	2	4	20.2885	1.6885
Drunella		1	2					2	3	15.4981	0.281691
Ephemerella			2		1			2	3	17.4346	1.45144
Attenella			1	1				2	2	17.8734	1.8403
Brachycentrus					1		1	2	2	20.1216	2.07702
Caudatella	1	1						2	2	13.1901	3.0595
Dicosmoecus			1		1			2	2	19.9615	0.769206
Microtendipes				1	1			2	2	20.3106	0.0587669
Neophylax			1	1				2	2	16.4562	1.488
Parapsyche	1			1				2	2	15.4113	3.36698
Pteronarcys		1			1			2	2	17.1274	3.31585
Acentrella					2			1	2	20.1102	2.27887
Afghanurus				1					1
Allocosmoecus			1						1
Ampumixis			1						1
Calineuria				1					1
Claassenia					1				1
Cleptelmis				1					1
Despaxia			1						1
Diphetor				1					1
Ecclisocosmoecus	1								1
Eubrianax				1					1
Goera					1				1
Hesperoperla				1					1
Heterlimnius			1						1
Heteroplectron			1						1
Heterotrissocladius			1						1
Matriella			1						1
Octogomphus				1					1
Onocosmoecus				1					1
Ordobrevia					1				1
Orohermes			1						1
Orthocladius		1							1
Palaegapetus		1							1
Paraleptophlebia					1				1
Pedomoecus		1							1
Perlinodes					1				1
Potthastia					1				1
Pristinicola			1						1
Timpanoga				1					1
Tvetenia			1						1
Visoka	1								1
Yoraperla	1								1
Ablabesmyia									0
Acneus									0
Agabus									0
Agapetus									0
Agraylea									0
Alotanypus									0
Ameletus									0
Ametor									0
Amiocentrus									0
Anafroptilum/Procloeon									0
Anagapetus									0
Antocha									0
Apatania									0
Apedilum									0
Arctopsyche									0
Argia									0
Arrenurus									0
Atherix									0
Atractides									0
Aulodrilus									0
Boreochlus									0
Boreoheptagyia									0
Brillia									0
Brundiniella									0
Brychius									0
Bryelmis									0
Caecidotea									0
Caenis									0
Callibaetis									0
Caloparyphus									0
Cardiocladius									0
Chaetocladius									0
Chamaedrilus									0
Chelifera/Metachela									0
Cheumatopsyche									0
Chimarra									0
Chironomus									0
Cinygma									0
Cinygmula									0
Cladotanytarsus									0
Clinocera									0
Conchapelopia									0
Constempellina									0
Cordulegaster									0
Corynoneura									0
Crangonyx									0
Cryptochia									0
Cryptochironomus									0
Cryptolabis									0
Dasyhelea									0
Diamesa									0
Dicranomyia									0
Dicranota									0
Dicrotendipes									0
Diplocladius									0
Dixa									0
Dixella									0
Dolophilodes									0
Doroneuria									0
Dubiraphia									0
Ecclisomyia									0
Eclipidrilus									0
Eloeophila									0
Enchytraeus									0
Erpobdella									0
Estelloxus									0
Fallceon									0
Farula									0
Ferrissia									0
Fluminicola									0
Fridericia									0
Gammarus									0
Glossosoma									0
Glutops									0
Gumaga									0
Gyraulus									0
Heleniella									0
Helicopsyche									0
Helodon/Prosimulium									0
Hemerodromia									0
Heptagenia									0
Hesperoconopa									0
Hexatoma									0
Hyalella									0
Hydatophylax									0
Hydra									0
Hydrobaenus									0
Hydropsyche									0
Hydroptila									0
Hygrobates									0
Ironodes									0
Isoperla									0
Juga									0
Kathroperla									0
Kogotus/Rickera									0
Krenosmittia									0
Labiobaetis									0
Lara									0
Larsia									0
Lebertia									0
Lepidostoma									0
Leucotrichia									0
Limnesia									0
Limnophyes									0
Lopescladius									0
Macropelopia									0
Malenka									0
Maruina									0
Megarcys									0
Menetus									0
Meringodixa									0
Mesenchytraeus									0
Metriocnemus									0
Micrasema									0
Microcylloepus									0
Micropsectra									0
Mideopsis									0
Monatractides									0
Monodiamesa									0
Moselia									0
Mystacides									0
Nais									0
Nanocladius									0
Narpus									0
Natarsia									0
Nautarachna									0
Neaviperla/Suwallia									0
Neoleptophlebia/Paraleptophlebia									0
Neoplasta									0
Neothremma									0
Nilotanypus									0
Ochrotrichia									0
Odontomesa									0
Oecetis									0
Oligophlebodes									0
Ophiogomphus									0
Optioservus									0
Oreodytes									0
Oreogeton									0
Oropuella									0
Oxus									0
Oxyethira									0
Pacifastacus									0
Pagastia									0
Parachaetocladius									0
Paracladopelma									0
Parakiefferiella									0
Parametriocnemus									0
Paraperla									0
Paraphaenocladius									0
Paratanytarsus									0
Paratendipes									0
Parorthocladius									0
Pedicia									0
Pentaneura									0
Petrophila									0
Phaenopsectra									0
Physella									0
Pisidium									0
Polycelis									0
Polycentropus									0
Polypedilum									0
Pristina									0
Procladius									0
Proclinopyga									0
Prodiamesa									0
Prostoma									0
Protoptila									0
Protzia									0
Psectrocladius									0
Psephenus									0
Pseudodiamesa									0
Pseudosmittia									0
Psilometriocnemus									0
Psychoglypha									0
Psychomyia									0
Pteronarcella									0
Ptychoptera									0
Radotanypus									0
Ramellogammarus									0
Rhabdomastix									0
Rheocricotopus									0
Rheotanytarsus									0
Rhithrogena									0
Rhynchelmis									0
Roederiodes									0
Sanfilippodytes									0
Setvena									0
Sialis									0
Simulium									0
Skwala									0
Soliperla									0
Soyedina									0
Sperchon									0
Sperchonopsis									0
Spirosperma									0
Stempellina									0
Stempellinella									0
Stictochironomus									0
Stilocladius									0
Stylodrilus									0
Sublettea									0
Sweltsa									0
Synorthocladius									0
Tanytarsus									0
Testudacarus									0
Thienemanniella									0
Thienemannimyia									0
Tipula									0
Torrenticola									0
Tribelos									0
Trichoclinocera									0
Tricorythodes									0
Wandesia									0
Wiedemannia									0
Wormaldia									0
Zaitzevia									0
Zavrelimyia									0

## Sheet: Tribe
Tribe	stenoc	cold	cool	cowa	warm	stenow	eurythermal	# thermal categories	# children	Mean WAopt (°C)	StDev WAopt (°C)
Diamesini	1	1			2		1	4	5	15.8473	4.6396
Tanytarsini			1		5		3	3	9	18.9129	1.3918
Pentaneurini			1		5		1	3	7	20.0777	1.94013
Arcynopterygini	2			1	1			3	4	15.4596	4.35245
Pteronarcyini		1			1		1	3	3	18.059	2.47958
Chironomini				3	10			2	13	21.0045	1.63384
Macropelopiini			2		1			2	3	19.0122	1.58634
Hydroptilini		1			2			2	3	18.8854	3.49849
Hemerodromiini			2		1			2	3	19.2612	2.65271
Acroneuriini		1		2				2	3	17.8119	1.96222
Hydroporini			2					1	2	18.59	0.240837
Suwalliini			1					1	1
Stenophylacini			1					1	1
Sperchopsini			1					1	1
Simuliini							1	1	1
Pteronarcellini				1				1	1
Procladiini					1			1	1
Perlini					1			1	1
Oxycerini					1			1	1
Oecetini						1		1	1
Ochrotrichiini					1			1	1
Natarsiini			1					1	1
Mystacidini					1			1	1
Leucotrichiini					1			1	1
Glossosomatini			1					1	1
Elmini						1		1	1
Diploperlini		1						1	1
Coelotanypodini					1			1	1
Chilostigmini			1					1	1
Boreoheptagyiini		1						1	1
Boreochlini		1						1	1
Argyractini						1		1	1
Apataniini		1						1	1
Anagapetini		1						1	1
Agabini				1				1	1
Pericomaini									0

## Sheet: Subfamily
SubFamily	stenoc	cold	cool	cowa	warm	stenow	eurythermal	# thermal categories	# children	Mean WAopt (°C)	StDev WAopt (°C)
Orthocladiinae	1	5	11	6	8		13	6	44	17.6925	2.33759
Dicosmoecinae	2	1	2	1	2			5	8	16.2524	2.83933
Chironominae			1	3	16		4	4	24	18.6776	1.78805
Diamesinae	1	2			2		2	4	7	15.2788	3.8438
Perlodinae	2	1		1	1			4	5	15.5882	3.78028
Pteronarcyinae		1		1	1		1	4	4	18.3481	2.10554
Arctopsychinae	1	1	1	1				4	4	15.8634	2.0706
Tanypodinae			5		10		3	3	18	18.9223	1.41702
Nemourinae	2	2	3					3	7	15.6124	1.86609
Clinocerinae		1	3				1	3	5	15.9404	1.97514
Chioneinae		1	1		1			3	3	17.3968	3.40796
Hydroptilinae		1			4			2	5	19.8173	2.91825
Prodiamesinae			1	2				2	3	19.1711	1.8826
Hemerodromiinae			2		1			2	3	19.3564	2.65271
Acroneuriinae		1		2				2	3	17.8119	1.96222
Uenoinae	1		1					2	2	15.3921	3.57209
Tubificinae					1		1	2	2	20.467	4.0848
Psychodinae			1	1				2	2	17.3499	1.90373
Philopotaminae		1		1				2	2	17.4513	1.9053
Peltoperlinae	1	1						2	2	13.4987	1.08293
Pediciinae		1	1					2	2	16.5381	1.32859
Limoniinae			1	1				2	2	18.1544	1.61263
Limnophilinae		1		1				2	2	16.9964	1.28906
Leuctrinae		1	1					2	2	15.5767	1.36745
Leptocerinae					1	1		2	2	23.4415	3.33504
Hydropsychinae					1	1		2	2	22.3092	3.03441
Glossosomatinae		1	1					2	2	16.164	2.47778
Limnephilinae			2					1	2	17.6364	1.3568
Hydroporinae			2					1	2	18.9097	0.240837
Tipulinae							1	1	1
Stratiomyinae					1			1	1
Simuliinae							1	1	1
Ptychopterinae				1				1	1
Ptilocolepinae		1						1	1
Psychomyiinae					1			1	1
Psepheninae						1		1	1
Protoptilinae						1		1	1
Pristininae					1			1	1
Polycentropodinae			1					1	1
Podonominae		1						1	1
Perlinae					1			1	1
Paraperlinae		1						1	1
Oreogetoninae	1							1	1
Nymphulinae						1		1	1
Naidinae				1				1	1
Lepidostomatinae							1	1	1
Isoperlinae			1					1	1
Hydrophilinae			1					1	1
Goerinae					1			1	1
Eubriinae			1					1	1
Eubrianacinae				1				1	1
Erpobdellinae					1			1	1
Elminae						1		1	1
Dasyheleinae					1			1	1
Chloroperlinae			1					1	1
Chimarrinae						1		1	1
Chauliodinae			1					1	1
Calamoceratinae			1					1	1
Caeninae						1		1	1
Apataniinae		1						1	1
Amphinemurinae			1					1	1
Agapetinae				1				1	1
Agabinae				1				1	1
Ceratopogoninae									0
Forcipomyiinae									0

## Sheet: Family
Family	stenoc	cold	cool	cowa	warm	stenow	eurythermal	# thermal categories	# children	Mean WAopt (°C)	StDev WAopt (°C)
Chironomidae	2	8	19	12	36		26	6	103	18.0912	2.45482
Baetidae	1	1	1	2	8		3	6	16	17.2111	3.61599
Heptageniidae	1	2	5	1	1		2	6	12	16.0365	2.51908
Limnephilidae	2	1	4	1	2		1	6	11	16.0442	2.44119
Hydropsychidae	1	1	2	1	1	1		6	7	19.7241	3.64508
Ephemerellidae	1	3	9	3	1			5	17	15.7178	2.10673
Empididae	1	1	6		1		2	5	11	17.0749	2.56142
Elmidae		1	4	2	2	2		5	11	19.5226	3.26474
Perlodidae	2	1	1	1	1			5	6	16.373	3.38426
Rhyacophilidae	3	4	8		1			4	16	16.3537	2.49027
Limoniidae		2	2	2	1			4	7	19.4554	2.19417
Brachycentridae			1	1	2		1	4	5	17.5097	1.75289
Pteronarcyidae		1		1	1		1	4	4	17.4943	2.10554
Glossosomatidae		1	1	1		1		4	4	17.8347	3.80997
Nemouridae	2	2	4					3	8	16.7702	1.97226
Naididae				1	4		1	3	6	20.428	1.87739
Thremmatidae		1	2	1				3	4	16.7453	1.99289
Perlidae		1		2	1			3	4	17.8844	2.08032
Ceratopogonidae			1		2		1	3	4	18.1465	1.00185
Psephenidae			1	1		1		3	3	21.1592	3.86554
Philopotamidae		1		1		1		3	3	18.8292	5.83982
Hydroptilidae		2			4			2	6	21.0147	3.00589
Dytiscidae			2	3				2	5	18.7814	0.305384
Chloroperlidae		2	3					2	5	16.7802	0.918874
Enchytraeidae		3	1					2	4	15.7673	1.14874
Psychodidae			2	1				2	3	17.3657	1.42599
Peltoperlidae	1	2						2	3	14.3067	1.68346
Leuctridae		1	2					2	3	15.3528	1.11652
Dixidae			2	1				2	3	17.4303	1.82167
Uenoidae	1		1					2	2	14.899	3.57209
Sperchontidae			1				1	2	2	17.7936	0.356769
Simuliidae	1						1	2	2	18.38	3.57064
Pediciidae		1	1					2	2	16.5381	1.32859
Leptophlebiidae					1		1	2	2	17.6431	1.31575
Leptoceridae					1	1		2	2	23.1771	3.33504
Lebertiidae		1					1	2	2	18.0264	1.86068
Hygrobatidae					1		1	2	2	18.7717	0.539761
Hydrobiidae			1		1			2	2	19.5911	4.44754
Gomphidae				1		1		2	2	20.0714	4.4023
Torrenticolidae			3					1	3	17.3298	1.95625
Planorbidae					3			1	3	20.688	1.72039
Lumbriculidae			3					1	3	18.3632	0.371825
Apataniidae		2						1	2	16.6639	1.72041
Tipulidae							1	1	1
Tetrastemmatidae					1			1	1
Stratiomyidae					1			1	1
Sphaeriidae							1	1	1
Sialidae					1			1	1
Sericostomatidae				1				1	1
Semisulcospiridae				1				1	1
Ptychopteridae				1				1	1
Psychomyiidae					1			1	1
Protziidae		1						1	1
Polycentropodidae			1					1	1
Planariidae		1						1	1
Physidae					1			1	1
Pelecorhynchidae			1					1	1
Oxidae			1					1	1
Nautarachnidae			1					1	1
Mideopsidae							1	1	1
Limnesiidae					1			1	1
Leptohyphidae						1		1	1
Lepidostomatidae							1	1	1
Kathroperlidae		1						1	1
Hydryphantidae			1					1	1
Hydrophilidae			1					1	1
Hydridae			1					1	1
Hyalellidae					1			1	1
Helicopsychidae						1		1	1
Haliplidae					1			1	1
Goeridae					1			1	1
Gammaridae					1			1	1
Erpobdellidae					1			1	1
Crangonyctidae				1				1	1
Crambidae						1		1	1
Corydalidae			1					1	1
Cordulegastridae				1				1	1
Coenagrionidae						1		1	1
Calamoceratidae			1					1	1
Caenidae						1		1	1
Athericidae					1			1	1
Astacidae					1			1	1
Asellidae					1			1	1
Arrenuridae				1				1	1
Anisogammaridae				1				1	1
Ameletidae			1					1	1
Aeshnidae									0
Ancylidae									0
Athienemanniidae									0
Blephariceridae									0
Capniidae									0
Ephydridae									0
Glossiphoniidae									0
Hydraenidae									0
Lymnaeidae									0
Muscidae									0
Tabanidae									0
Taeniopterygidae									0
Thaumaleidae									0

## Sheet: Coarser
Taxa at coarser levels of resolution (beyond family) that have children in more than one thermal preference category
Taxon	Rank
Acari	Subclass
Amphipoda	Order
Anisoptera	Suborder
Arhynchobdellida	Order
Bivalvia	Class
Brachycera	Suborder
Clinocerinae	Subfamily
Coleoptera	Order
Decapoda	Order
Diptera	Order
Ephemeroptera	Order
Gammaridea	Suborder
Gastropoda	Class
Hydrophiloidea	Superfamily
Isopoda	Order
Lepidoptera	Order
Limnephiloidea	Superfamily
Megaloptera	Order
Nematocera	Suborder
Odonata	Order
Oribatida	Suborder
Philopotamoidea	Superfamily
Plecoptera	Order
Trichoptera	Order
Trombidiformes	Order
Veneroida	Order
Zygoptera	Suborder
