# Supplementary material for: Improved thermal preferences and a stressor index derived from modeled stream temperatures and regional taxonomic standards for freshwater macroinvertebrates of the Pacific Northwest, USA
Source: Ecol Indic. Author manuscript; Available in PMC 2025 Apr 9. (PMC11980781; doi:10.1016/j.ecolind.2024.111869)
Supplement: Supplement7 [file NIHMS2055599-supplement-Supplement7.xlsx]

## Sheet: metadata
Column heading	Description
TaxonGrp	major taxonomic groups: Coleoptera, Diptera (two subgroups: Chironomidae and ‘not Chironomidae’), Ephemeroptera, Insect -Other, Noninsect (two subgroups: mites vs. non-mites) Plecoptera and Trichoptera
Rank	level of taxonomic resolution
Taxon	taxon name
Thermal_indicator	thermal preference assignments for taxa that are NOT flagged for variability, with abbreviations used for metric calculations in the R code in Supplement 4: stenoc (cold stenotherm), cold, cool, cowa (cool/warm), warm, stenow (warm stenotherm), eurythermal
ThermalPref_ALL	thermal preference assignments for all taxa (full names, not abbreviated): Cold Stenotherm, Cold, Cool, Cool-Warm, Warm, Warm Stenotherm, Eurythermal
Representative	representative taxon in each thermal indicator group (showed strong affinities for each category, are widespread and common in freshwater wadeable streams in Oregon and Washington and had levels of taxonomic resolution in concordance with STE Level 2).
nOcc	number of occurrences in the dataset; only reported results for taxa that occurred in 30 or more samples
Flag_Source	yes = potential source bias due to differences in levels of taxonomic resolution or keys
Flag_var	yes = genera, tribes, subfamilies, families and coarser levels of resolution that have children in more than one thermal preference category
STE Level 2	Yes = meets Pacific Northwest Level 2 Standard Taxonomic Effort (STE), which is the lowest practical and cost effective level of identification for most invertebrate groups, especially for common, diagnostic taxa, and is the target level for harmonizing data sets across the region for comparison. No = does not meet Level 2 STE. No*= does not meet Level 2 STE but was appropriate for this dataset t…
GAM_plot	Y=GAM plot generated and available in supplemental materials; N=no GAM plot, either due to redundancies or coarse level of taxonomic resolution
GAM plot alias	If there is an entry in this column, there is redundancy with another TaxaID in this dataset; go to the alias name to view the GAM plot
WAopt	MWMT weighted average optima (°C), based on relative abundance data. WAopt is commonly used for estimating the central tendency of a taxon along an environmental gradient. It is calculated by multiplying taxon relative abundance (=the weighting factor) by the environmental variable of interest for each sample, summing the resulting products, then dividing that by the sum of all the relative abund…
PCTL10	MWMT value that corresponds with the 10th percentile of taxon occurrence, based on presence data
PCTL90	MWMT value that corresponds with the 90th percentile of taxon occurrence, based on presence data
CurveShape	GAM curve shape (increaser, decreaser, unimodal, uni-increaser, uni-decreaser, flat, unclear); asterisks* indicate when automated assignments were overriden by best professional judgment
POC_Max	maximum probability of occurrence (POC) (0-1)
POC_Max_CI	maximum probability of occurrence (POC) (0-1), with confidence interval width <0.1
BPJ overrule	assignments that were overturned based on best professional judgement of at least three regional biologists. original assignments are shown here.
BPJ reason	reason for the BPJ overrule
Reviewer comments	comments from regional biologists and taxonomists who reviewed the thermal preference assignments
Kingdom	taxonomic hierarchy
Phylum	taxonomic hierarchy
SubPhylum	taxonomic hierarchy
Class	taxonomic hierarchy
SubClass	taxonomic hierarchy
Order	taxonomic hierarchy
SubOrder	taxonomic hierarchy
SuperFamily	taxonomic hierarchy
Family	taxonomic hierarchy
SubFamily	taxonomic hierarchy
Tribe	taxonomic hierarchy
GenusGroup	taxonomic hierarchy
Genus	taxonomic hierarchy
SubGenus	taxonomic hierarchy
SpeciesGroup	taxonomic hierarchy
SpeciesSubGroup	taxonomic hierarchy
SpeciesComplex	taxonomic hierarchy
Species	taxonomic hierarchy

## Sheet: results
TaxonGrp	Rank	Taxon	Thermal_indicator	ThermalPref_ALL	Representative	nOcc	Flag_Source	Flag_var	STE Level 2	GAM_plot	GAM plot alias	WAopt	PCTL10	PCTL90	CurveShape	POC_Max	POC_Max_CI	BPJ overrule	BPJ reason	Reviewer comments	Kingdom	Phylum	SubPhylum	Class	SubClass	Order	SubOrder	SuperFamily	Family	SubFamily	Tribe	GenusGroup	Genus	SubGenus	SpeciesGroup	SpeciesSubGroup	SpeciesComplex	Species
Chironomidae	Genus	Ablabesmyia	warm	Warm		70	yes		Yes	Y		21.5246	16.615	25.945	Unclear	0.218155	0.131725				Animalia	Arthropoda	Hexapoda	Insecta	Pterygota	Diptera	Nematocera		Chironomidae	Tanypodinae	Pentaneurini		Ablabesmyia
NonInsect_Mites	Subclass	Acari		Eurythermal		3234		yes	DI	N		17.9104	12.86	22.397	Unimodal	0.940169	0.940169				Animalia	Arthropoda	Chelicerata	Arachnida	Acari
Ephemeroptera	Genus	Acentrella	warm	Warm		530			DI	Y		20.1102	15.925	24.913	Increaser	0.655168	0.343269			found in open, larger streams and rivers; A. insignificans and A. turbida are sister species with overlapping longitudinal distribution in many river basins, with A. insignificans being the downstream, warmer species	Animalia	Arthropoda	Hexapoda	Insecta	Pterygota	Ephemeroptera	Pisciforma		Baetidae				Acentrella
Ephemeroptera	Species	Acentrella insignificans	warm	Warm		34			Yes	Y		23.5565	17.106	28.936	Unclear	0.229865	0.109342			overlapping longitudinal distribution in many river basin with A. insignificans; this is the more downstream species, found in warmer water.	Animalia	Arthropoda	Hexapoda	Insecta	Pterygota	Ephemeroptera	Pisciforma		Baetidae				Acentrella					insignificans
Ephemeroptera	Species	Acentrella turbida	warm	Warm		290			Yes	Y		20.3337	16.793	24.838	Increaser	0.229083	0.212772			overlapping longitudinal distribution in many river basin with A. insignificans; this is the upstream species, in 'less warm' water; it also occurs in mid-size streams with partial canopy cover	Animalia	Arthropoda	Hexapoda	Insecta	Pterygota	Ephemeroptera	Pisciforma		Baetidae				Acentrella					turbida
Coleoptera	Genus	Acneus	cool	Cool		129			Yes	Y		17.4484	14.842	20.27	Unclear	0.059039	0.059039			found in cool and cold streams, but not the very coldest	Animalia	Arthropoda	Hexapoda	Insecta	Pterygota	Coleoptera	Polyphaga		Psephenidae	Eubriinae			Acneus
Insect_Other	Family	Aeshnidae	warm	Warm		39			DI	Y		20.5619	17.324	24.266	Unclear	0.0350912	0.0350912			typically found in lentic or slackwater and pool habitats in lotic systems	Animalia	Arthropoda	Hexapoda	Insecta	Pterygota	Odonata	Anisoptera		Aeshnidae
Ephemeroptera	Genus	Afghanurus	warm	Warm		255			Yes	Y		20.9565	17.214	23.852	Unimodal/Increaser	0.153379	0.153379			mostly Afghanurus criddlei; typically found in larger, more open streams and rivers	Animalia	Arthropoda	Hexapoda	Insecta	Pterygota	Ephemeroptera	Pisciforma		Heptageniidae				Afghanurus
Ephemeroptera	Species	Afghanurus criddlei	cowa	Cool-Warm		121			Yes	Y		20.7092	17.24	22.92	Unclear	0.0696719	0.0696719				Animalia	Arthropoda	Hexapoda	Insecta	Pterygota	Ephemeroptera	Pisciforma		Heptageniidae				Afghanurus					criddlei
Coleoptera	Subfamily	Agabinae	cowa	Cool-Warm		37			No	Y		18.987	14.982	22.212	Unclear	0.0148854	0.0148854			mostly Agabus	Animalia	Arthropoda	Hexapoda	Insecta	Pterygota	Coleoptera	Adephaga		Dytiscidae	Agabinae
Coleoptera	Genus	Agabus	cowa	Cool-Warm		33	yes		No	Y		19.2483	14.614	22.264	Unclear	0.0139507	0.0139507				Animalia	Arthropoda	Hexapoda	Insecta	Pterygota	Coleoptera	Adephaga		Dytiscidae	Agabinae	Agabini		Agabus
Trichoptera	Genus	Agapetus	cowa	Cool-Warm		154			Yes	Y		19.4423	15.768	22.33	Unclear	0.0852143	0.0852143			very seasonal; generally found in cool streams but if the stream warms, the larvae are only active during cool months	Animalia	Arthropoda	Hexapoda	Insecta	Pterygota	Trichoptera			Glossosomatidae	Agapetinae			Agapetus
Trichoptera	Genus	Agraylea	cold	Cold		38			Yes	Y		15.0733	12.316	18.857	Unclear	0.0276924	0.0276924			generally cold streams, usually moss related; one species (A. saltesea) is commonly found in floodplains of larger streams with cold-cool temperature regimes	Animalia	Arthropoda	Hexapoda	Insecta	Pterygota	Trichoptera			Hydroptilidae	Hydroptilinae	Hydroptilini		Agraylea
Trichoptera	Species	Allocosmoecus	cool	Cool		45			No	N	Allocosmoecus partitus	17.0203	14.582	20.46	Unclear	0.0200908	0.0200908			populations centered in small, headwater, cold to cool streams, mostly perennial but sometimes intermitent	Animalia	Arthropoda	Hexapoda	Insecta	Pterygota	Trichoptera			Limnephilidae	Dicosmoecinae			Allocosmoecus					partitus
Trichoptera	Species	Allocosmoecus partitus	cool	Cool		45			Yes	Y		17.0203	14.582	20.46	Unclear	0.0200908	0.0200908			populations centered in small, headwater, cold to cool streams, mostly perennial but sometimes intermitent	Animalia	Arthropoda	Hexapoda	Insecta	Pterygota	Trichoptera			Limnephilidae	Dicosmoecinae			Allocosmoecus					partitus
Chironomidae	Genus	Alotanypus	warm	Warm		42	yes		Yes	Y		20.8419	16.595	24.193	Unclear	0.0338813	0.0338813				Animalia	Arthropoda	Hexapoda	Insecta	Pterygota	Diptera	Nematocera		Chironomidae	Tanypodinae	Coelotanypodini		Alotanypus
Ephemeroptera	Family	Ameletidae	cool	Cool		1427			No	N	Ameletus	14.9516	11.516	20.01	Unimodal/Decreaser	0.788763	0.784224				Animalia	Arthropoda	Hexapoda	Insecta	Pterygota	Ephemeroptera	Pisciforma		Ameletidae
Ephemeroptera	Genus	Ameletus	cool	Cool	Cool	1427			Yes	Y		14.9516	11.516	20.01	Decreaser*	0.788763	0.784224			equally common in cold and cool streams; large genus with species often partitioning longitudinally from springs downstream to small rivers	Animalia	Arthropoda	Hexapoda	Insecta	Pterygota	Ephemeroptera	Pisciforma		Ameletidae				Ameletus
Coleoptera	Genus	Ametor	cool	Cool		121			Yes	Y		17.6256	14	21.38	Unclear	0.0444257	0.0444257			common in cool and cold streams, but not the very coldest	Animalia	Arthropoda	Hexapoda	Insecta	Pterygota	Coleoptera	Polyphaga	Hydrophiloidea	Hydrophilidae	Hydrophilinae	Sperchopsini		Ametor
Trichoptera	Genus	Amiocentrus	cowa	Cool-Warm		445			No	Y		19.2652	15.12	22.374	Unimodal*	0.186172	0.186172			very broadly distributed and common; drops out in the warmest streams	Animalia	Arthropoda	Hexapoda	Insecta	Pterygota	Trichoptera			Brachycentridae				Amiocentrus
NonInsect_NotMites	Order	Amphipoda		Warm		491		yes	DI	N		20.6708	16.73	25.06	Unimodal/Increaser	0.422671	0.365797				Animalia	Arthropoda	Crustacea	Malacostraca	Eumalacostraca	Amphipoda
Coleoptera	Species	Ampumixis	cool	Cool		304			No	N	Ampumixis dispar	17.8978	14.49	20.694	Unclear	0.131069	0.131069			in cold streams, but not the very coldest; also common in cool streams	Animalia	Arthropoda	Hexapoda	Insecta	Pterygota	Coleoptera	Polyphaga		Elmidae				Ampumixis					dispar
Coleoptera	Species	Ampumixis dispar	cool	Cool		304			Yes	Y		17.8978	14.49	20.694	Unclear	0.131069	0.131069			in cold streams, but not the very coldest; also common in cool streams	Animalia	Arthropoda	Hexapoda	Insecta	Pterygota	Coleoptera	Polyphaga		Elmidae				Ampumixis					dispar
Ephemeroptera	Genus	Anafroptilum/Procloeon	warm	Warm		313			No*	Y		20.3184	16.31	24.404	Increaser	0.233055	0.197132			these taxa can be separated, we slashed for historical data purposes; in lotic systems, mostly occurs in cool to warm slackwater and pool habitats	Animalia	Arthropoda	Hexapoda	Insecta	Pterygota	Ephemeroptera	Pisciforma		Baetidae				Anafroptilum/Procloeon
Trichoptera	Genus	Anagapetus	cold	Cold		192			Yes	Y		14.4119	11.13	18.4799	Unimodal/Decreaser	0.154391	0.154391			very seasonal; found primarily in higher elevation cold streams but known to be common and widespread in forested, lower elevation, small to mid-size, cool streams as well (where they are missed because larvae are inactive during the summer sampling perio	Animalia	Arthropoda	Hexapoda	Insecta	Pterygota	Trichoptera			Glossosomatidae	Glossosomatinae	Anagapetini		Anagapetus
NonInsect_NotMites	Family	Ancylidae	warm	Warm		214			No	N	Ferrissia	22.7491	17.996	26.48	Increaser	0.406639	0.280199				Animalia	Mollusca		Gastropoda		Basommatophora			Ancylidae
NonInsect_NotMites	Family	Anisogammaridae	cowa	Cool-Warm		33			No	Y		19.791	16.026	21.958	Unclear	0.0178885	0.0178885			mostly Ramellogammarus	Animalia	Arthropoda	Crustacea	Malacostraca	Eumalacostraca	Amphipoda	Gammaridea		Anisogammaridae
Insect_Other	Suborder	Anisoptera		Warm		504		yes	DI	N		20.291	17.189	24.52	Increaser	0.466433	0.284008				Animalia	Arthropoda	Hexapoda	Insecta	Pterygota	Odonata	Anisoptera
Diptera_NotChiros	Genus	Antocha	cowa	Cool-Warm	Cool-Warm	1186			Yes	Y		19.2947	14.91	22.8	Unimodal/Increaser	0.443551	0.443551			broad thermal and habitat range; as an example, in the Deschutes River Basin, it occurs from very cold headwater springs to the mouth of the river (warm).	Animalia	Arthropoda	Hexapoda	Insecta	Pterygota	Diptera	Nematocera		Limoniidae	Limoniinae			Antocha
Trichoptera	Genus	Apatania	cold	Cold		572			Yes	Y		16.9963	13.201	19.858	Unimodal*	0.244259	0.244259			borderline cold/cool; consists of two common species in the Maritime NW - A. sorex, which is found at lower elevations and occurs in cold and cool streams and A. tavala, which occurs at higher elevations in the Cascades in cold streams and springs	Animalia	Arthropoda	Hexapoda	Insecta	Pterygota	Trichoptera			Apataniidae	Apataniinae	Apataniini		Apatania
Trichoptera	Family	Apataniidae	cold	Cold		657			DI	Y		16.6639	12.734	19.74	Unimodal*	0.296852	0.296852			all genera in our dataset are cold	Animalia	Arthropoda	Hexapoda	Insecta	Pterygota	Trichoptera			Apataniidae
Chironomidae	Genus	Apedilum	warm	Warm		30	yes		Yes	Y		22.9378	17.658	26.732	Unclear	0.0921846	0.0921846				Animalia	Arthropoda	Hexapoda	Insecta	Pterygota	Diptera	Nematocera		Chironomidae	Chironominae	Chironomini		Apedilum
Trichoptera	Genus	Arctopsyche	cool	Cool		485			Yes	Y		17.0243	14.466	20.518	Unimodal*	0.220301	0.220301			found in larger montane streams and rivers across the west, and is associated with cool water; there is a widespread and common "Arctopsyche grandis complex" of species that occur in cold to cool thermal regimes	Animalia	Arthropoda	Hexapoda	Insecta	Pterygota	Trichoptera			Hydropsychidae	Arctopsychinae			Arctopsyche
Trichoptera	Subfamily	Arctopsychinae		Cool		1518		yes	DI	Y		15.8634	11.93	19.99	Unimodal/Decreaser	0.686576	0.686576	yes (auto = cold)	coarse resolution; 'cool' better captures the variability with its children - stenoc (Parapsyche elsis), cool (Arctopsyche), cool/warm (Parapsyche almota); right at the PCT90 'cold' threshold of 20 (value=19.99)		Animalia	Arthropoda	Hexapoda	Insecta	Pterygota	Trichoptera			Hydropsychidae	Arctopsychinae
Insect_Other	Genus	Argia	stenow	Warm Stenotherm	Warm Stenotherm	140			Yes	Y		24.0661	20.744	27.92	Increaser	0.846485	0.318309				Animalia	Arthropoda	Hexapoda	Insecta	Pterygota	Odonata	Zygoptera		Coenagrionidae				Argia
NonInsect_NotMites	Order	Arhynchobdellida		Warm		42		yes	No	N		21.6845	18.443	26.89	Unclear	0.199721	0.080211				Animalia	Annelida		Clitellata	Hirudinea	Arhynchobdellida
NonInsect_Mites	Family	Arrenuridae	cowa	Cool-Warm		39			DI	N	Arrenurus	18.3283	14.662	24.2015	Unclear	0.0311471	0.0311471				Animalia	Arthropoda	Chelicerata	Arachnida	Acari	Trombidiformes	Prostigmata		Arrenuridae
NonInsect_Mites	Genus	Arrenurus	cowa	Cool-Warm		38			Yes	Y		18.3641	14.93	24.3422	Unclear	0.0334066	0.0334066				Animalia	Arthropoda	Chelicerata	Arachnida	Acari	Trombidiformes	Prostigmata		Arrenuridae				Arrenurus
NonInsect_NotMites	Family	Asellidae	warm	Warm		101			DI	N	Caecidotea	22.0808	17.58	24.7	Unclear	0.0666924	0.0666466				Animalia	Arthropoda	Crustacea	Malacostraca	Eumalacostraca	Isopoda	Asellota		Asellidae
NonInsect_NotMites	Family	Astacidae	warm	Warm		385			No	N	Pacifastacus	19.8797	16.118	23.756	Increaser	0.305165	0.183701				Animalia	Arthropoda	Crustacea	Malacostraca	Eumalacostraca	Decapoda	Pleocyemata		Astacidae
Diptera_NotChiros	Family	Athericidae	warm	Warm		194			No	N	Atherix	21.9818	16.819	25.4	Increaser	0.310257	0.182703				Animalia	Arthropoda	Hexapoda	Insecta	Pterygota	Diptera	Brachycera		Athericidae
Diptera_NotChiros	Genus	Atherix	warm	Warm		194			Yes	Y		21.9818	16.819	25.4	Increaser	0.310257	0.182703			tends to occur in larger, more open streams that get warm in the summer	Animalia	Arthropoda	Hexapoda	Insecta	Pterygota	Diptera	Brachycera		Athericidae				Atherix
NonInsect_Mites	Family	Athienemanniidae	cold	Cold		34			DI	Y		15.607	13.119	18.253	Unclear	0.023005	0.023005				Animalia	Arthropoda	Chelicerata	Arachnida	Acari	Trombidiformes	Prostigmata		Athienemanniidae
NonInsect_Mites	Genus	Atractides	cool	Cool		336	yes		Yes	Y		18.5406	13.766	21.95	Unclear	0.111667	0.111667				Animalia	Arthropoda	Chelicerata	Arachnida	Acari	Trombidiformes	Prostigmata		Hygrobatidae				Atractides
Ephemeroptera	Genus	Attenella		Cool		537		yes	DI	Y		17.8734	15.258	21.268	Unimodal*	0.228311	0.228311			poor thermal sensitivity at this level of resolution; species have divergent thermal preferences	Animalia	Arthropoda	Hexapoda	Insecta	Pterygota	Ephemeroptera	Furcatergalia		Ephemerellidae				Attenella
Ephemeroptera	Species	Attenella delantala	cool	Cool		262			Yes	Y		17.3518	15.111	20.108	Unclear	0.13247	0.13247			seasonality an issue; common in cool streams in OR Coast Range and Cascades foothills but often missed during summer sampling because they are inactive	Animalia	Arthropoda	Hexapoda	Insecta	Pterygota	Ephemeroptera	Furcatergalia		Ephemerellidae				Attenella					delantala
Ephemeroptera	Species	Attenella margarita	cowa	Cool-Warm		46			Yes	Y		19.9544	17.41	22.87	Unclear	0.0874235	0.0414931			prefers the more open, larger warmer streams	Animalia	Arthropoda	Hexapoda	Insecta	Pterygota	Ephemeroptera	Furcatergalia		Ephemerellidae				Attenella					margarita
NonInsect_NotMites	Genus	Aulodrilus	warm	Warm		40	yes		Yes	Y		23.3004	16.262	25.831	Unclear	0.0727151	0.0591841				Animalia	Annelida		Clitellata	Oligochaeta	Tubificida			Naididae	Tubificinae			Aulodrilus
Ephemeroptera	Family	Baetidae		Eurythermal		3383		yes	DI	Y		17.2111	12.772	22.35	Flat*	0.983128	0.983128			poor thermal sensitivity at this level of resolution; species have divergent thermal preferences	Animalia	Arthropoda	Hexapoda	Insecta	Pterygota	Ephemeroptera	Pisciforma		Baetidae
Ephemeroptera	Genus	Baetis		Eurythermal		3233		yes	DI	Y		16.8499	12.752	22.25	Unclear*	0.965049	0.965049			poor thermal sensitivity at this level of resolution; species have divergent thermal preferences	Animalia	Arthropoda	Hexapoda	Insecta	Pterygota	Ephemeroptera	Pisciforma		Baetidae				Baetis
Ephemeroptera	Species	Baetis alius	cool	Cool		38	yes		Yes	Y		15.9196	14.478	20.677	Unclear	0.014604	0.014604			seasonality is probably important, with summer sampling picking up active larvae in colder, high elevation streams; has been collected in cooler streams in cooler months	Animalia	Arthropoda	Hexapoda	Insecta	Pterygota	Ephemeroptera	Pisciforma		Baetidae				Baetis		Alius Gr.			alius
Ephemeroptera	Species	Baetis bicaudatus complex	stenoc	Cold Stenotherm		163	yes		Yes	Y		12.3274	10.036	17.008	Unimodal/Decreaser	0.254327	0.254327			taxonomic issues in historical data; it wasn't until the past 5 years or so that most labs settled on a strict definition	Animalia	Arthropoda	Hexapoda	Insecta	Pterygota	Ephemeroptera	Pisciforma		Baetidae				Baetis		Rhodani Gr.		bicaudatus complex
Ephemeroptera	Species	Baetis flavistriga complex	warm	Warm		73			Yes	Y		19.8861	17.148	24.678	Unclear	0.073277	0.0550884				Animalia	Arthropoda	Hexapoda	Insecta	Pterygota	Ephemeroptera	Pisciforma		Baetidae				Baetis		Fuscatus Gr.		flavistriga complex
Ephemeroptera	Species	Baetis notos	warm	Warm		47	yes		Yes	Y		22.0986	18.43	24.74	Unclear	0.0492221	0.0492221			found in warmer streams and small rivers; much more common in SW US and warmer interior basins	Animalia	Arthropoda	Hexapoda	Insecta	Pterygota	Ephemeroptera	Pisciforma		Baetidae				Baetis		Fuscatus Gr.			notos
Ephemeroptera	Species	Baetis piscatoris complex	cold	Cold		42	yes		Yes	Y		14.5381	13.0821	18.842	Unclear	0.0240436	0.0240436			recognized fairly recently; was likely identified as Baetis tricaudatus in historic work/samples	Animalia	Arthropoda	Hexapoda	Insecta	Pterygota	Ephemeroptera	Pisciforma		Baetidae				Baetis		Rhodani Gr.		piscatoris complex
Ephemeroptera	Species	Baetis rhodani group	eurythermal	Eurythermal		38	yes		DI	Y		15.485	11.623	23.618	Unclear	0.0324039	0.0270065			not used often; taxonomists typically roll up to Baetis for early instar or damaged specimens	Animalia	Arthropoda	Hexapoda	Insecta	Pterygota	Ephemeroptera	Pisciforma		Baetidae				Baetis		Rhodani Gr.
Ephemeroptera	Species	Baetis tricaudatus complex	eurythermal	Eurythermal	Eurythermal	1832			Yes	Y		18.1265	14.46	22.918	Increaser	0.620429	0.616502			strong increaser but spans the full temperature gradient	Animalia	Arthropoda	Hexapoda	Insecta	Pterygota	Ephemeroptera	Pisciforma		Baetidae				Baetis		Rhodani Gr.		tricaudatus complex
NonInsect_NotMites	Order	Basommatophora		Warm		579		yes	No	N		21.8159	16.668	25.822	Increaser	0.90172	0.90172				Animalia	Mollusca		Gastropoda		Basommatophora
NonInsect_NotMites	Class	Bivalvia		Warm		1277		yes	DI	N		19.8035	14.696	23.594	Unimodal/Increaser	0.56668	0.564627				Animalia	Mollusca		Bivalvia
Diptera_NotChiros	Family	Blephariceridae	eurythermal	Eurythermal		117			DI	Y		19.7503	12.858	23.23	Unclear	0.0548337	0.0548337			seasonality an issue; occur in low elevation/high gradient streams but most species are missed during summer sampling because they are inactive in the surface benthos	Animalia	Arthropoda	Hexapoda	Insecta	Pterygota	Diptera	Nematocera		Blephariceridae
Chironomidae	Tribe	Boreochlini	cold	Cold		72	yes		DI	N	Boreochlus	16.8643	12.182	19.999	Unclear	0.0480834	0.0374018				Animalia	Arthropoda	Hexapoda	Insecta	Pterygota	Diptera	Nematocera		Chironomidae	Podonominae	Boreochlini
Chironomidae	Genus	Boreochlus	cold	Cold		72	yes		Yes	Y		16.8643	12.182	19.999	Unclear	0.0480834	0.0374018			typically found in small cold-cool streams and cold springs	Animalia	Arthropoda	Hexapoda	Insecta	Pterygota	Diptera	Nematocera		Chironomidae	Podonominae	Boreochlini		Boreochlus
Chironomidae	Genus	Boreoheptagyia	cold	Cold		43	yes		Yes	Y		14.224	12.702	19.388	Unclear	0.0297178	0.0297178			found in cold-cool larger streams and rivers	Animalia	Arthropoda	Hexapoda	Insecta	Pterygota	Diptera	Nematocera		Chironomidae	Diamesinae	Boreoheptagyiini		Boreoheptagyia
Chironomidae	Tribe	Boreoheptagyiini	cold	Cold		43	yes		No	N	Boreoheptagyia	14.224	12.702	19.388	Unclear	0.0297178	0.0297178				Animalia	Arthropoda	Hexapoda	Insecta	Pterygota	Diptera	Nematocera		Chironomidae	Diamesinae	Boreoheptagyiini
Trichoptera	Family	Brachycentridae		Cool		1932		yes	DI	Y		17.5097	13.061	21.598	Unimodal	0.645335	0.645335				Animalia	Arthropoda	Hexapoda	Insecta	Pterygota	Trichoptera			Brachycentridae
Trichoptera	Genus	Brachycentrus		Warm		286		yes	DI	Y		20.1216	14.895	24.185	Increaser	0.485201	0.16149			poor thermal sensitivity at this level of resolution; species have divergent thermal preferences	Animalia	Arthropoda	Hexapoda	Insecta	Pterygota	Trichoptera			Brachycentridae				Brachycentrus
Trichoptera	Species	Brachycentrus americanus	eurythermal	Eurythermal		141			Yes	Y		18.3546	14.04	22.17	Unclear	0.0582218	0.0582218			Populations of B. occidentalis and B. americanus usually overlap longitudinally; americanus is the upstream, cooler water species.	Animalia	Arthropoda	Hexapoda	Insecta	Pterygota	Trichoptera			Brachycentridae				Brachycentrus	Oligoplectrodes				americanus
Trichoptera	Species	Brachycentrus occidentalis	warm	Warm		76			Yes	Y		21.2919	18.255	27.495	Increaser	0.384578	0.150616			Populations of B. occidentalis and B. americanus usually overlap longitudinally; occidentalis is the downstream, larger stream and riverine species, and tolerates warmer water	Animalia	Arthropoda	Hexapoda	Insecta	Pterygota	Trichoptera			Brachycentridae				Brachycentrus	Sphinctogaster				occidentalis
Diptera_NotChiros	Suborder	Brachycera		Eurythermal		2682		yes	DI	N		17.8163	12.622	22.319	Decreaser	0.834642	0.834642				Animalia	Arthropoda	Hexapoda	Insecta	Pterygota	Diptera	Brachycera
NonInsect_NotMites	Order	Branchiobdellida	warm	Warm		39			Yes	Y		19.7268	16.114	23.682	Unclear	0.0197941	0.0197941				Animalia	Annelida		Clitellata	Lumbriculata	Branchiobdellida
Chironomidae	Genus	Brillia	cool	Cool		1442	yes		Yes	Y		17.3244	13.301	20.9	Unimodal/Decreaser	0.528893	0.528893				Animalia	Arthropoda	Hexapoda	Insecta	Pterygota	Diptera	Nematocera		Chironomidae	Orthocladiinae			Brillia
Chironomidae	Genus	Brundiniella	cool	Cool		250	yes		Yes	Y		18.8969	14.5464	21.667	Unclear	0.0939988	0.0939988				Animalia	Arthropoda	Hexapoda	Insecta	Pterygota	Diptera	Nematocera		Chironomidae	Tanypodinae	Macropelopiini		Brundiniella
Coleoptera	Genus	Brychius	warm	Warm		69			Yes	Y		22.1591	19.14	24.66	Unclear	0.0663481	0.0652365				Animalia	Arthropoda	Hexapoda	Insecta	Pterygota	Coleoptera	Adephaga		Haliplidae				Brychius
Coleoptera	Genus	Bryelmis	cold	Cold		41			Yes	Y		14.9732	12.15	18.43	Unclear	0.0209042	0.0209042			generally associated with springs and spring-fed streams	Animalia	Arthropoda	Hexapoda	Insecta	Pterygota	Coleoptera	Polyphaga		Elmidae				Bryelmis
NonInsect_NotMites	Genus	Caecidotea	warm	Warm		101			Yes	Y		22.0808	17.58	24.7	Unclear	0.0666924	0.0666466				Animalia	Arthropoda	Crustacea	Malacostraca	Eumalacostraca	Isopoda	Asellota		Asellidae				Caecidotea
Ephemeroptera	Family	Caenidae	stenow	Warm Stenotherm		49			DI	N	Caenis	24.1941	19.548	27.184	Unimodal/Increaser	0.178563	0.156296				Animalia	Arthropoda	Hexapoda	Insecta	Pterygota	Ephemeroptera	Furcatergalia		Caenidae
Ephemeroptera	Genus	Caenis	stenow	Warm Stenotherm		49			Yes	Y		24.1941	19.548	27.184	Unimodal/Increaser	0.178563	0.156296			widespread, but commonly found in warm, stillwater, slackwater and pool habitats in lotic systems	Animalia	Arthropoda	Hexapoda	Insecta	Pterygota	Ephemeroptera	Furcatergalia		Caenidae	Caeninae			Caenis
Trichoptera	Family	Calamoceratidae	cool	Cool		268			No	N	Heteroplectron californicum	18.8334	15.765	20.972	Unclear	0.148635	0.148635				Animalia	Arthropoda	Hexapoda	Insecta	Pterygota	Trichoptera			Calamoceratidae
Plecoptera	Genus	Calineuria	cowa	Cool-Warm		1588			No	N	Calineuria californica	18.9273	15.047	22.253	Unimodal/Increaser	0.592761	0.592761				Animalia	Arthropoda	Hexapoda	Insecta	Pterygota	Plecoptera	Systellognatha		Perlidae	Acroneuriinae	Acroneuriini		Calineuria
Plecoptera	Species	Calineuria californica	cowa	Cool-Warm	Cool-Warm	1588			Yes	Y		18.9273	15.047	22.253	Unimodal/Increaser	0.592761	0.592761				Animalia	Arthropoda	Hexapoda	Insecta	Pterygota	Plecoptera	Systellognatha		Perlidae	Acroneuriinae	Acroneuriini		Calineuria					californica
Ephemeroptera	Genus	Callibaetis	warm	Warm		37			Yes	Y		21.6645	16.953	25.782	Unclear	0.153676	0.0945161			most common in soft sediments in shallow lentic habitats	Animalia	Arthropoda	Hexapoda	Insecta	Pterygota	Ephemeroptera	Pisciforma		Baetidae				Callibaetis
Diptera_NotChiros	Genus	Caloparyphus	warm	Warm		30			Yes	Y		23.2497	18.8964	25.436	Unclear	0.0419364	0.0419364			generally warm; more common in SW OR, CA and SW US.	Animalia	Arthropoda	Hexapoda	Insecta	Pterygota	Diptera	Brachycera		Stratiomyidae	Stratiomyinae	Oxycerini		Caloparyphus
Plecoptera	Family	Capniidae	cool	Cool		666			DI	Y		16.2629	11.245	20.695	Decreaser	0.645377	0.516272			a cold water family in our dataset (strong decreaser); but there are many genera and species that span the thermal gradient	Animalia	Arthropoda	Hexapoda	Insecta	Pterygota	Plecoptera	Euholognatha		Capniidae
Chironomidae	Genus	Cardiocladius	warm	Warm		100	yes		Yes	Y		22.1524	15.69	26.161	Increaser	0.315827	0.163574			in this dataset, moderate increaser in the warm range; also occurs in some cool streams and rivers	Animalia	Arthropoda	Hexapoda	Insecta	Pterygota	Diptera	Nematocera		Chironomidae	Orthocladiinae			Cardiocladius
Ephemeroptera	Genus	Caudatella		Cold		700		yes	DI	Y		13.1901	10.517	18.442	Decreaser	0.675007	0.581807			it is likely that many are Caudatella hystrix in this dataset; in lower elevation, cool streams, they tend to be seasonal, so the larvae may disappear from the benthos or be at the early instar stage during the summer sampling season	Animalia	Arthropoda	Hexapoda	Insecta	Pterygota	Ephemeroptera	Furcatergalia		Ephemerellidae				Caudatella
Ephemeroptera	Species	Caudatella heterocaudata complex	cold	Cold		30	yes		Yes	Y		16.876	13.807	19.565	Unclear	0.0124114	0.0124114			highly seasonal; mostly a spring emerger, active larvae avoid warm summer temperatures	Animalia	Arthropoda	Hexapoda	Insecta	Pterygota	Ephemeroptera	Furcatergalia		Ephemerellidae				Caudatella				heterocaudata complex
Ephemeroptera	Species	Caudatella hystrix	stenoc	Cold Stenotherm		126			Yes	Y		12.5492	9.655	17.64	Decreaser	0.41272	0.182631			classic, widespread and common, cold water indicator; species-level IDs of earlier instar larvae are encouraged	Animalia	Arthropoda	Hexapoda	Insecta	Pterygota	Ephemeroptera	Furcatergalia		Ephemerellidae				Caudatella					hystrix
Diptera_NotChiros	Family	Ceratopogonidae		Cool		2002		yes	DI	Y		18.1465	13.711	21.88	Unimodal	0.675766	0.675766				Animalia	Arthropoda	Hexapoda	Insecta	Pterygota	Diptera	Nematocera		Ceratopogonidae
Diptera_NotChiros	Subfamily	Ceratopogoninae	cool	Cool		1811			Yes	Y		18.2689	13.83	21.91	Unimodal*	0.616232	0.616232				Animalia	Arthropoda	Hexapoda	Insecta	Pterygota	Diptera	Nematocera		Ceratopogonidae	Ceratopogoninae
Chironomidae	Genus	Chaetocladius	cool	Cool		216	yes		Yes	Y		15.4071	10.585	20.2201	Decreaser	0.307359	0.213168			based on literature, mostly found in springs, cold and cool streams, including alpine areas; also some colder lentic records	Animalia	Arthropoda	Hexapoda	Insecta	Pterygota	Diptera	Nematocera		Chironomidae	Orthocladiinae			Chaetocladius
NonInsect_NotMites	Genus	Chamaedrilus	cold	Cold		69	yes		Yes	Y		16.571	13.0902	19.618	Unclear	0.0275936	0.0275936			big genus, easily misidentified; occurs in the cool-cold range in this dataset	Animalia	Annelida		Clitellata	Oligochaeta	Enchytraeida			Enchytraeidae				Chamaedrilus
Diptera_NotChiros	Genus	Chelifera/Metachela	cool	Cool		832			Yes	Y		17.6165	13.081	21.723	Unimodal/Decreaser	0.275422	0.275422			broad thermal gradient but drops out in the warmest streams	Animalia	Arthropoda	Hexapoda	Insecta	Pterygota	Diptera	Brachycera		Empididae	Hemerodromiinae	Hemerodromiini		Chelifera/Metachela
Trichoptera	Genus	Cheumatopsyche	stenow	Warm Stenotherm	Warm Stenotherm	229			Yes	Y		24.4549	19.216	27.14	Increaser	0.746086	0.389992			mostly found in warmer, open, nutrient-enriched streams and rivers; but can also appear in cool and (rarely) cold habitats, especially below cold release reservoirs	Animalia	Arthropoda	Hexapoda	Insecta	Pterygota	Trichoptera			Hydropsychidae	Hydropsychinae			Cheumatopsyche
Trichoptera	Genus	Chimarra	stenow	Warm Stenotherm		37			Yes	Y		27.2933	20.702	28.96	Increaser	0.575429	0.16258			typically found in warm streams and rivers in interior basins	Animalia	Arthropoda	Hexapoda	Insecta	Pterygota	Trichoptera			Philopotamidae	Chimarrinae			Chimarra
Chironomidae	Family	Chironomidae		Eurythermal		3491		yes	DI	N		18.0912	12.7603	22.47	Unimodal	0.998935	0.998935				Animalia	Arthropoda	Hexapoda	Insecta	Pterygota	Diptera	Nematocera		Chironomidae
Chironomidae	Subfamily	Chironominae		Eurythermal		3227		yes	DI	Y		18.6776	13.21	22.614	Increaser*	0.972242	0.972242				Animalia	Arthropoda	Hexapoda	Insecta	Pterygota	Diptera	Nematocera		Chironomidae	Chironominae
Chironomidae	Tribe	Chironomini		Warm		1693	yes	yes	DI	Y		20.3348	15.69	23.54	Increaser	0.879764	0.754589				Animalia	Arthropoda	Hexapoda	Insecta	Pterygota	Diptera	Nematocera		Chironomidae	Chironominae	Chironomini
Chironomidae	Genus	Chironomus	warm	Warm		96	yes		Yes	Y		20.4045	16.16	24.23	Unclear	0.087428	0.0812091				Animalia	Arthropoda	Hexapoda	Insecta	Pterygota	Diptera	Nematocera		Chironomidae	Chironominae	Chironomini		Chironomus
Plecoptera	Family	Chloroperlidae		Cool		2928		yes	DI	Y		16.7802	12.507	21.223	Decreaser*	0.95767	0.95767				Animalia	Arthropoda	Hexapoda	Insecta	Pterygota	Plecoptera	Systellognatha		Chloroperlidae
Plecoptera	Subfamily	Chloroperlinae		Cool		2590		yes	No	N		17.061	12.51	20.973	Unimodal/Decreaser	0.85011	0.85011				Animalia	Arthropoda	Hexapoda	Insecta	Pterygota	Plecoptera	Systellognatha		Chloroperlidae	Chloroperlinae
Ephemeroptera	Genus	Cinygma	cold	Cold		626			Yes	Y		16.1133	12.35	19.88	Unimodal*	0.238301	0.238301			very widespread and common in low elevation, forested, smaller, cool and warm streams; particularly prevalent in smaller, cool streams	Animalia	Arthropoda	Hexapoda	Insecta	Pterygota	Ephemeroptera	Pisciforma		Heptageniidae				Cinygma
Ephemeroptera	Genus	Cinygmula	cool	Cool	Cool	1972			Yes	Y		15.8595	12.32	20.088	Unimodal/Decreaser	0.811438	0.811438				Animalia	Arthropoda	Hexapoda	Insecta	Pterygota	Ephemeroptera	Pisciforma		Heptageniidae				Cinygmula
Plecoptera	Species	Claassenia	warm	Warm		41			No	N	Claassenia sabulosa	20.4658	17.85	25.9	Unclear	0.134061	0.0746426				Animalia	Arthropoda	Hexapoda	Insecta	Pterygota	Plecoptera	Systellognatha		Perlidae	Perlinae	Perlini		Claassenia					sabulosa
Plecoptera	Species	Claassenia sabulosa	warm	Warm		41			Yes	Y		20.4658	17.85	25.9	Unclear	0.134061	0.0746426				Animalia	Arthropoda	Hexapoda	Insecta	Pterygota	Plecoptera	Systellognatha		Perlidae	Perlinae	Perlini		Claassenia					sabulosa
Chironomidae	Genus	Cladotanytarsus	warm	Warm		266	yes		Yes	Y		19.5831	16.29	23.85	Unclear	0.169729	0.1477				Animalia	Arthropoda	Hexapoda	Insecta	Pterygota	Diptera	Nematocera		Chironomidae	Chironominae	Tanytarsini		Cladotanytarsus
Coleoptera	Species	Cleptelmis	cowa	Cool-Warm		660			No	N	Cleptelmis addenda	19.8258	15.7	23	Unimodal*	0.312842	0.312842			broad thermal gradient but drops out in the warmest streams	Animalia	Arthropoda	Hexapoda	Insecta	Pterygota	Coleoptera	Polyphaga		Elmidae				Cleptelmis					addenda
Coleoptera	Species	Cleptelmis addenda	cowa	Cool-Warm		660			Yes	Y		19.8258	15.7	23	Unimodal*	0.312842	0.312842			broad thermal gradient but drops out in the warmest streams	Animalia	Arthropoda	Hexapoda	Insecta	Pterygota	Coleoptera	Polyphaga		Elmidae				Cleptelmis					addenda
Diptera_NotChiros	Genus	Clinocera	cool	Cool		606			Yes	Y		15.647	10.96	20.305	Decreaser	0.634208	0.487246			common in fairly broad range of cold and cool streams	Animalia	Arthropoda	Hexapoda	Insecta	Pterygota	Diptera	Brachycera		Empididae	Clinocerinae			Clinocera
Diptera_NotChiros	Subfamily	Clinocerinae		Cool		773		yes	No	N		15.9404	11.304	20.61	Decreaser	0.534491	0.455616				Animalia	Arthropoda	Hexapoda	Insecta	Pterygota	Diptera	Brachycera		Empididae	Clinocerinae
Chironomidae	Tribe	Coelotanypodini	warm	Warm		43	yes		No	Y		20.8457	16.67	24.186	Unclear	0.0353217	0.0353217			mostly Alotanypus	Animalia	Arthropoda	Hexapoda	Insecta	Pterygota	Diptera	Nematocera		Chironomidae	Tanypodinae	Coelotanypodini
Insect_Other	Family	Coenagrionidae	stenow	Warm Stenotherm		213			DI	Y		23.7475	20.372	27.45	Increaser	0.895091	0.423908				Animalia	Arthropoda	Hexapoda	Insecta	Pterygota	Odonata	Zygoptera		Coenagrionidae
Coleoptera	Order	Coleoptera		Eurythermal		3139		yes	DI	N		19.5825	13.86	22.772	Unimodal/Increaser	0.980004	0.980004				Animalia	Arthropoda	Hexapoda	Insecta	Pterygota	Coleoptera
Chironomidae	Genus	Conchapelopia	warm	Warm		53	yes		Yes	Y		19.9813	16.378	24.846	Unclear	0.124829	0.0952441				Animalia	Arthropoda	Hexapoda	Insecta	Pterygota	Diptera	Nematocera		Chironomidae	Tanypodinae	Pentaneurini	Thienemannimyia Gr.	Conchapelopia
Chironomidae	Genus	Constempellina	cool	Cool		42	yes		Yes	Y		17.5562	12.819	20.399	Unclear	0.0173223	0.0173223				Animalia	Arthropoda	Hexapoda	Insecta	Pterygota	Diptera	Nematocera		Chironomidae	Chironominae	Tanytarsini		Constempellina
NonInsect_NotMites	Suborder	Corbiculoidea	warm	Warm		1269			DI	Y		19.7965	14.674	23.592	Increaser*	0.562613	0.559023				Animalia	Mollusca		Bivalvia	Heterodonta	Veneroida
Insect_Other	Genus	Cordulegaster	cowa	Cool-Warm		53			Yes	Y		19.6654	17.816	22.54	Unclear	0.0462363	0.0462363				Animalia	Arthropoda	Hexapoda	Insecta	Pterygota	Odonata	Anisoptera		Cordulegastridae				Cordulegaster
Insect_Other	Family	Cordulegastridae	cowa	Cool-Warm		54			DI	N	Cordulegaster	19.6404	17.614	22.535	Unclear	0.0455806	0.0455806				Animalia	Arthropoda	Hexapoda	Insecta	Pterygota	Odonata	Anisoptera		Cordulegastridae
Insect_Other	Family	Corydalidae	cool	Cool		147			DI	Y		16.6765	14.202	19.258	Unclear	0.0736479	0.0736479			cold-cool range in this dataset, mostly Orohermes; when looking across the larger west, eurythermal	Animalia	Arthropoda	Hexapoda	Insecta	Pterygota	Megaloptera			Corydalidae
Chironomidae	Genus	Corynoneura	eurythermal	Eurythermal		714	yes		Yes	Y		18.3819	13.1549	22.897	Flat*	0.236551	0.235222				Animalia	Arthropoda	Hexapoda	Insecta	Pterygota	Diptera	Nematocera		Chironomidae	Orthocladiinae			Corynoneura
Insect_Other	Family	Crambidae	stenow	Warm Stenotherm		98			No	N	Petrophila	25.3737	21.5	28.173	Increaser	0.871233	0.256044				Animalia	Arthropoda	Hexapoda	Insecta	Pterygota	Lepidoptera			Crambidae
NonInsect_NotMites	Family	Crangonyctidae	cowa	Cool-Warm		240			DI	Y		19.9464	16.744	23.112	Unclear	0.125576	0.125576			Crangonyx (most prevalent) or Stygobromus	Animalia	Arthropoda	Crustacea	Malacostraca	Eumalacostraca	Amphipoda	Gammaridea		Crangonyctidae
NonInsect_NotMites	Genus	Crangonyx	cowa	Cool-Warm		229			Yes	Y		19.9529	16.738	23.132	Unclear	0.116907	0.116907			mostly in forested, somewhat cooler, urbanized streams, but also occur in open valley streams	Animalia	Arthropoda	Crustacea	Malacostraca	Eumalacostraca	Amphipoda	Gammaridea		Crangonyctidae				Crangonyx
Chironomidae	Genus	Cricotopus		Warm		643	yes	yes	Yes	Y		20.2885	14.5215	25.06	Increaser	0.76956	0.508341				Animalia	Arthropoda	Hexapoda	Insecta	Pterygota	Diptera	Nematocera		Chironomidae	Orthocladiinae			Cricotopus
Chironomidae	Subgenus	Cricotopus (Isocladius)	warm	Warm		35	yes		Yes	Y		21.1877	15.8067	27.04	Unclear	0.219768	0.102897			tends to be in larger streams/rivers	Animalia	Arthropoda	Hexapoda	Insecta	Pterygota	Diptera	Nematocera		Chironomidae	Orthocladiinae			Cricotopus	Isocladius
Chironomidae	Subgenus	Cricotopus (Nostococladius)	eurythermal	Eurythermal		141	yes		Yes	Y		19.3192	12.46	23.43	Unclear	0.0873652	0.0797748				Animalia	Arthropoda	Hexapoda	Insecta	Pterygota	Diptera	Nematocera		Chironomidae	Orthocladiinae			Cricotopus	Nostococladius
Chironomidae	Species	Cricotopus bicinctus group	warm	Warm		101	yes		Yes	Y		21.6191	18.2	25.86	Unclear	0.128156	0.127256			typically found in large stream/riverine habitats	Animalia	Arthropoda	Hexapoda	Insecta	Pterygota	Diptera	Nematocera		Chironomidae	Orthocladiinae			Cricotopus		bicinctus group
Chironomidae	Species	Cricotopus trifascia group	warm	Warm		60	yes		Yes	Y		23.4324	18.976	26.484	Unclear	0.16815	0.148036			commonly found in large stream/riverine habitats	Animalia	Arthropoda	Hexapoda	Insecta	Pterygota	Diptera	Nematocera		Chironomidae	Orthocladiinae			Cricotopus		trifascia group
Trichoptera	Genus	Cryptochia	cold	Cold		122			Yes	Y		13.6483	9.972	17.727	Unimodal/Decreaser	0.17515	0.174569	yes (auto = cold steno)	Not effectively censused with sampling protocols used in our dataset; very common throughout OR Coast Range, at low-mid elevations in cool, forested streams	specialist taxon in debris jams or semi-aquatic on damp wood and detritus. Not effectively censused with sampling protocols used in our dataset. Steno-cold in our dataset, but known to occur in streams with warmer temperatures (e.g., lower elevation, cool	Animalia	Arthropoda	Hexapoda	Insecta	Pterygota	Trichoptera			Limnephilidae	Dicosmoecinae			Cryptochia
Chironomidae	Genus	Cryptochironomus	warm	Warm		105	yes		Yes	Y		22.3379	18.926	25.96	Unclear	0.174895	0.147071				Animalia	Arthropoda	Hexapoda	Insecta	Pterygota	Diptera	Nematocera		Chironomidae	Chironominae	Chironomini		Cryptochironomus
Diptera_NotChiros	Genus	Cryptolabis	warm	Warm		82			Yes	Y		21.3271	17.542	26.357	Unclear	0.121652	0.110127				Animalia	Arthropoda	Hexapoda	Insecta	Pterygota	Diptera	Nematocera		Limoniidae	Chioneinae			Cryptolabis
Diptera_NotChiros	Genus	Dasyhelea	warm	Warm		30			Yes	Y		19.5114	16.632	24.883	Unclear	0.083692	0.0668016			broad thermal range; commonly found in warmer lentic and lotic slackwater and pools	Animalia	Arthropoda	Hexapoda	Insecta	Pterygota	Diptera	Nematocera		Ceratopogonidae	Dasyheleinae			Dasyhelea
Diptera_NotChiros	Subfamily	Dasyheleinae	warm	Warm		30			No	N	Dasyhelea	19.5114	16.632	24.883	Unclear	0.083692	0.0668016				Animalia	Arthropoda	Hexapoda	Insecta	Pterygota	Diptera	Nematocera		Ceratopogonidae	Dasyheleinae
NonInsect_NotMites	Order	Decapoda		Warm		409		yes	DI	N		19.8405	16.082	23.926	Increaser	0.291672	0.202039				Animalia	Arthropoda	Crustacea	Malacostraca	Eumalacostraca	Decapoda
Plecoptera	Species	Despaxia	cool	Cool		338			No	N	Despaxia augusta	16.5437	14.195	19.9	Unimodal*	0.151228	0.151228			very widespread and common in low to mid elevation, forested small and seasonal, cold and cool streams in the Maritime NW; not all labs are consistently separating this genus out from Leuctridae	Animalia	Arthropoda	Hexapoda	Insecta	Pterygota	Plecoptera	Euholognatha		Leuctridae	Leuctrinae			Despaxia					augusta
Plecoptera	Species	Despaxia augusta	cool	Cool		338			Yes	Y		16.5437	14.195	19.9	Unimodal*	0.151228	0.151228			very widespread and common in low to mid elevation, forested small and seasonal, cold and cool streams in the Maritime NW; not all labs are consistently separating this genus out from Leuctridae	Animalia	Arthropoda	Hexapoda	Insecta	Pterygota	Plecoptera	Euholognatha		Leuctridae	Leuctrinae			Despaxia					augusta
Chironomidae	Genus	Diamesa	cold	Cold		82	yes		Yes	Y		9.44002	9.113	20.637	Unclear	0.345466	0.138275	yes (auto = cool)	barely missed cold due to noise on warm end (PCTL90); meets steno-cold criteria on the other metrics	large generalist genus found in a variety of habitats	Animalia	Arthropoda	Hexapoda	Insecta	Pterygota	Diptera	Nematocera		Chironomidae	Diamesinae	Diamesini		Diamesa
Chironomidae	Subfamily	Diamesinae		Eurythermal		953		yes	DI	Y		15.2788	12.51	22.358	Decreaser	0.432183	0.322599				Animalia	Arthropoda	Hexapoda	Insecta	Pterygota	Diptera	Nematocera		Chironomidae	Diamesinae
Chironomidae	Tribe	Diamesini		Eurythermal		789	yes	yes	DI	Y		14.9387	12.4	22.454	Decreaser	0.444246	0.290728				Animalia	Arthropoda	Hexapoda	Insecta	Pterygota	Diptera	Nematocera		Chironomidae	Diamesinae	Diamesini
Trichoptera	Subfamily	Dicosmoecinae		Eurythermal		880		yes	No	Y		16.2524	11.764	22.023	Decreaser	0.48294	0.428217				Animalia	Arthropoda	Hexapoda	Insecta	Pterygota	Trichoptera			Limnephilidae	Dicosmoecinae
Trichoptera	Genus	Dicosmoecus		Warm		350		yes	DI	Y		19.9615	16.034	23.543	Unimodal/Increaser	0.174922	0.174922			poor thermal sensitivity at this level of resolution; species have divergent thermal preferences	Animalia	Arthropoda	Hexapoda	Insecta	Pterygota	Trichoptera			Limnephilidae	Dicosmoecinae			Dicosmoecus
Trichoptera	Species	Dicosmoecus atripes	cool	Cool		42	yes		Yes	Y		19.2288	15.084	21.427	Unclear	0.0193869	0.0193869			in this dataset, D. atripes tends towards 'cool' but there are lots of published and unpublished records of occurrence in high elevation, cold streams	Animalia	Arthropoda	Hexapoda	Insecta	Pterygota	Trichoptera			Limnephilidae	Dicosmoecinae			Dicosmoecus					atripes
Trichoptera	Species	Dicosmoecus gilvipes	warm	Warm		213			Yes	Y		20.3166	16.438	24.49	Unclear	0.138271	0.138271				Animalia	Arthropoda	Hexapoda	Insecta	Pterygota	Trichoptera			Limnephilidae	Dicosmoecinae			Dicosmoecus					gilvipes
Diptera_NotChiros	Genus	Dicranomyia	cool	Cool		67			Yes	Y		17.0141	12.924	20.646	Unclear	0.0315658	0.0315658			tends 'cool' in this dataset but has been found across a wide range of temperatures, including sites in very warm habitats	Animalia	Arthropoda	Hexapoda	Insecta	Pterygota	Diptera	Nematocera		Limoniidae	Limoniinae			Dicranomyia
Diptera_NotChiros	Genus	Dicranota	cool	Cool		2043			Yes	Y		17.4776	12.912	21.066	Unimodal/Decreaser	0.669443	0.669443				Animalia	Arthropoda	Hexapoda	Insecta	Pterygota	Diptera	Nematocera		Pediciidae	Pediciinae			Dicranota
Chironomidae	Genus	Dicrotendipes	warm	Warm		74	yes		Yes	Y		24.9667	17.817	27.117	Increaser	0.507598	0.198384			generally warm; found in lentic or slackwater and pool lotic habitats	Animalia	Arthropoda	Hexapoda	Insecta	Pterygota	Diptera	Nematocera		Chironomidae	Chironominae	Chironomini		Dicrotendipes
Ephemeroptera	Species	Diphetor	cowa	Cool-Warm	Cool-Warm	1751			No	N	Diphetor hageni	19.1626	15.03	22.81	Unimodal/Increaser	0.655859	0.655859			common and widespread over large thermal range	Animalia	Arthropoda	Hexapoda	Insecta	Pterygota	Ephemeroptera	Pisciforma		Baetidae				Diphetor					hageni
Ephemeroptera	Species	Diphetor hageni	cowa	Cool-Warm	Cool-Warm	1751			Yes	Y		19.1626	15.03	22.81	Unimodal/Increaser	0.655859	0.655859			common and widespread over large thermal range	Animalia	Arthropoda	Hexapoda	Insecta	Pterygota	Ephemeroptera	Pisciforma		Baetidae				Diphetor					hageni
Chironomidae	Genus	Diplocladius	cowa	Cool-Warm		61	yes		Yes	Y		17.8126	16.31	22.61	Unclear	0.0282151	0.0282151				Animalia	Arthropoda	Hexapoda	Insecta	Pterygota	Diptera	Nematocera		Chironomidae	Orthocladiinae			Diplocladius
Diptera_NotChiros	Order	Diptera		Eurythermal		3500		yes	DI	N		18.1116	12.759	22.491	Unclear	1					Animalia	Arthropoda	Hexapoda	Insecta	Pterygota	Diptera
Diptera_NotChiros	Genus	Dixa	cool	Cool		1116			Yes	Y		17.0755	13.23	20.725	Unimodal*	0.410221	0.410221			broad thermal gradient but drops out in the warmest streams; generally found in cool, forested streams in the Maritime NW but also occurs in madicolous, margin habitats that warm up in the summer	Animalia	Arthropoda	Hexapoda	Insecta	Pterygota	Diptera	Nematocera		Dixidae				Dixa
Diptera_NotChiros	Genus	Dixella	cowa	Cool-Warm		95			Yes	Y		20.4361	16.334	22.244	Unclear	0.0547369	0.0547369			occur across a broad range of habitats, including slackwater in large stream/riverine, wetlands, ponds and pools	Animalia	Arthropoda	Hexapoda	Insecta	Pterygota	Diptera	Nematocera		Dixidae				Dixella
Diptera_NotChiros	Family	Dixidae		Cool		1283		yes	DI	Y		17.4303	13.244	20.896	Unimodal	0.451117	0.451117				Animalia	Arthropoda	Hexapoda	Insecta	Pterygota	Diptera	Nematocera		Dixidae
Trichoptera	Genus	Dolophilodes	cold	Cold		274			Yes	Y		16.104	12.04	19.697	Unclear	0.134718	0.134718			includes multiple species; mostly centered in cold, forested streams and springs but are spread along the continuum from seeps/springs to mid-large cool streams	Animalia	Arthropoda	Hexapoda	Insecta	Pterygota	Trichoptera			Philopotamidae	Philopotaminae			Dolophilodes
Plecoptera	Genus	Doroneuria	cold	Cold	Cold	951			Yes	Y		15.5462	12.37	19.28	Unimodal*	0.537467	0.537467			one of the best all-around cold water indicators	Animalia	Arthropoda	Hexapoda	Insecta	Pterygota	Plecoptera	Systellognatha		Perlidae	Acroneuriinae	Acroneuriini		Doroneuria
Ephemeroptera	Genus	Drunella		Cool		2237		yes	DI	Y		15.4981	12.216	20.75	Decreaser*	0.905758	0.905758			broad thermal gradient due to species-level variability but drops out in the warmest streams	Animalia	Arthropoda	Hexapoda	Insecta	Pterygota	Ephemeroptera	Furcatergalia		Ephemerellidae				Drunella
Ephemeroptera	Species	Drunella coloradensis/flavilinea	cold	Cold	Cold	672			No*	Y		15.1253	11.533	18.836	Unimodal/Decreaser	0.47708	0.47708			in this dataset, probability of occurrence is highest in the coldest/cold range; seasonal, which skews their distribution towards higher elevation, colder streams; also occur in lower elevation, cool-warm streams, but they emerge before the summer samplin	Animalia	Arthropoda	Hexapoda	Insecta	Pterygota	Ephemeroptera	Furcatergalia		Ephemerellidae				Drunella					coloradensis/flavilinea
Ephemeroptera	Species	Drunella doddsii	cool	Cool	Cool	1798			Yes	Y		15.5078	12.12	20.49	Unimodal/Decreaser	0.764997	0.764997			might be a bit seasonal, but is normally present as larvae in the benthos year-round	Animalia	Arthropoda	Hexapoda	Insecta	Pterygota	Ephemeroptera	Furcatergalia		Ephemerellidae				Drunella					doddsii
Ephemeroptera	Species	Drunella grandis/spinifera	cool	Cool		774			No*	Y		15.6747	12.38	20.647	Unimodal	0.409709	0.409709			in this dataset, probability of occurrence is highest in the coldest/cold range; also occurs in warmer, more open, large streams and rivers (the "grandis" part of the complex)	Animalia	Arthropoda	Hexapoda	Insecta	Pterygota	Ephemeroptera	Furcatergalia		Ephemerellidae				Drunella					grandis/spinifera
Coleoptera	Genus	Dubiraphia	stenow	Warm Stenotherm		51			Yes	Y		23.3582	20.13	27.2	Unimodal/Increaser	0.217962	0.173616			common in warm interior basin streams	Animalia	Arthropoda	Hexapoda	Insecta	Pterygota	Coleoptera	Polyphaga		Elmidae	Elminae	Elmini		Dubiraphia
Coleoptera	Family	Dytiscidae		Cool-Warm		742		yes	DI	Y		18.7814	14.914	22.058	Unimodal	0.334041	0.334041				Animalia	Arthropoda	Hexapoda	Insecta	Pterygota	Coleoptera	Adephaga		Dytiscidae
Trichoptera	Genus	Ecclisocosmoecus	stenoc	Cold Stenotherm		126			No	N	Ecclisocosmoecus scylla	14.2552	10.21	17.455	Unclear	0.13428	0.133915				Animalia	Arthropoda	Hexapoda	Insecta	Pterygota	Trichoptera			Limnephilidae	Dicosmoecinae			Ecclisocosmoecus
Trichoptera	Species	Ecclisocosmoecus scylla	stenoc	Cold Stenotherm		126			Yes	Y		14.2552	10.21	17.455	Unclear	0.13428	0.133915				Animalia	Arthropoda	Hexapoda	Insecta	Pterygota	Trichoptera			Limnephilidae	Dicosmoecinae			Ecclisocosmoecus					scylla
Trichoptera	Genus	Ecclisomyia	stenoc	Cold Stenotherm		262			Yes	Y		14.4307	10.528	17.809	Unimodal/Decreaser	0.215338	0.211054			fairly widespread and common in the west; occur in broad range of stream sizes, and in littoral zones of cold-cool lakes	Animalia	Arthropoda	Hexapoda	Insecta	Pterygota	Trichoptera			Limnephilidae	Dicosmoecinae			Ecclisomyia
NonInsect_NotMites	Genus	Eclipidrilus	cool	Cool		34	yes		Yes	Y		18.6643	15.843	21.3292	Unclear	0.0160082	0.0160082				Animalia	Annelida		Clitellata	Oligochaeta	Lumbriculida			Lumbriculidae				Eclipidrilus
Coleoptera	Family	Elmidae		Eurythermal		3012		yes	DI	Y		19.5226	13.93	22.79	Increaser	0.982632	0.974624				Animalia	Arthropoda	Hexapoda	Insecta	Pterygota	Coleoptera	Polyphaga		Elmidae
Diptera_NotChiros	Genus	Eloeophila	cold	Cold		238			Yes	Y		16.0849	12.024	19.976	Unclear	0.119	0.119			cold, but also relatively common in cool streams	Animalia	Arthropoda	Hexapoda	Insecta	Pterygota	Diptera	Nematocera		Limoniidae	Limnophilinae			Eloeophila
Diptera_NotChiros	Family	Empididae		Eurythermal		2213		yes	DI	Y		17.0749	12.46	22.128	Decreaser	0.791091	0.791091				Animalia	Arthropoda	Hexapoda	Insecta	Pterygota	Diptera	Brachycera		Empididae
NonInsect_NotMites	Family	Enchytraeidae		Cool		616	yes	yes	DI	Y		15.7673	13.05	20.705	Unimodal*	0.229587	0.229587				Animalia	Annelida		Clitellata	Oligochaeta	Enchytraeida			Enchytraeidae
NonInsect_NotMites	Genus	Enchytraeus	cool	Cool		235	yes		Yes	Y		17.8805	13.3303	21.292	Unclear	0.0802634	0.0802634			large genus. found in wet soils, freshwater and intertidal habitats	Animalia	Annelida		Clitellata	Oligochaeta	Enchytraeida			Enchytraeidae				Enchytraeus
Ephemeroptera	Genus	Epeorus		Cool		1831		yes	DI	Y		15.2267	11.93	21.92	Decreaser	0.902853	0.837086			broad thermal range at genus-level may be driven by E. albertae group early instars left at genus level (these are very common in cool and even warm lower elevation streams)	Animalia	Arthropoda	Hexapoda	Insecta	Pterygota	Ephemeroptera	Pisciforma		Heptageniidae				Epeorus
Ephemeroptera	Species	Epeorus albertae group	eurythermal	Eurythermal		182	yes		Yes	Y		18.5432	13.027	24.83	Unclear	0.150842	0.136717			found in the warmest streams of all the Epeorus species	Animalia	Arthropoda	Hexapoda	Insecta	Pterygota	Ephemeroptera	Pisciforma		Heptageniidae				Epeorus		albertae group
Ephemeroptera	Species	Epeorus deceptivus	stenoc	Cold Stenotherm		128	yes		Yes	Y		12.3786	9.258	16.999	Decreaser*	0.223202	0.186183			cold stenotherm in the Cascades but in the Rockies, is sometimes found in warmer, larger streams	Animalia	Arthropoda	Hexapoda	Insecta	Pterygota	Ephemeroptera	Pisciforma		Heptageniidae				Epeorus					deceptivus
Ephemeroptera	Species	Epeorus grandis group	cold	Cold	Cold	329	yes		Yes	Y		13.6184	10.054	18.622	Decreaser	0.51061	0.342522			universal cold water indicator across the west; found commonly in cold and cool streams	Animalia	Arthropoda	Hexapoda	Insecta	Pterygota	Ephemeroptera	Pisciforma		Heptageniidae				Epeorus		grandis group
Ephemeroptera	Species	Epeorus longimanus	cool	Cool		142	yes		Yes	Y		16.7843	13.003	20.717	Unclear	0.0755392	0.0755392			universal cold water indicator; very widespread and common in the west; seasonal, often emerging earlier in the sampling season, with early instars present in summer that are typically left at genus	Animalia	Arthropoda	Hexapoda	Insecta	Pterygota	Ephemeroptera	Pisciforma		Heptageniidae				Epeorus		Pleuralis Gr.			longimanus
Ephemeroptera	Genus	Ephemerella		Cool		1374		yes	DI	Y		17.4346	12.893	21.587	Unimodal	0.508837	0.508837				Animalia	Arthropoda	Hexapoda	Insecta	Pterygota	Ephemeroptera	Furcatergalia		Ephemerellidae				Ephemerella
Ephemeroptera	Species	Ephemerella aurivillii	warm	Warm		35			Yes	Y		19.6863	16.082	26.792	Unclear	0.10208	0.062086				Animalia	Arthropoda	Hexapoda	Insecta	Pterygota	Ephemeroptera	Furcatergalia		Ephemerellidae				Ephemerella	Ephemerella				aurivillii
Ephemeroptera	Species	Ephemerella excrucians group	cool	Cool		256			Yes	Y		17.2318	11.925	20.84	Unclear	0.112588	0.112588			widespread and common	Animalia	Arthropoda	Hexapoda	Insecta	Pterygota	Ephemeroptera	Furcatergalia		Ephemerellidae				Ephemerella	Ephemerella	excrucians group
Ephemeroptera	Species	Ephemerella tibialis	cool	Cool		726			Yes	Y		17.1167	13.315	20.535	Unimodal	0.321773	0.321773			broad thermal gradient but drops out in the warmest streams	Animalia	Arthropoda	Hexapoda	Insecta	Pterygota	Ephemeroptera	Furcatergalia		Ephemerellidae				Ephemerella	Vittapallia				tibialis
Ephemeroptera	Family	Ephemerellidae		Cool		2746		yes	DI	Y		15.7178	12.385	21.425	Decreaser*	0.956609	0.956609				Animalia	Arthropoda	Hexapoda	Insecta	Pterygota	Ephemeroptera	Furcatergalia		Ephemerellidae
Ephemeroptera	Order	Ephemeroptera		Eurythermal		3470		yes	DI	N		16.659	12.749	22.421	Decreaser	0.999947	0.999947				Animalia	Arthropoda	Hexapoda	Insecta	Pterygota	Ephemeroptera
Diptera_NotChiros	Family	Ephydridae	warm	Warm		108			Yes	Y		23.2908	16.206	24.706	Unclear	0.0812817	0.0812817				Animalia	Arthropoda	Hexapoda	Insecta	Pterygota	Diptera	Brachycera		Ephydridae
NonInsect_NotMites	Genus	Erpobdella	warm	Warm		42	yes		Yes	Y		21.6845	18.443	26.89	Unclear	0.199721	0.080211			mostly slackwater in lotic and lentic systems	Animalia	Annelida		Clitellata	Hirudinea	Arhynchobdellida	Erpobdelliformes		Erpobdellidae	Erpobdellinae			Erpobdella
NonInsect_NotMites	Family	Erpobdellidae	warm	Warm		42	yes		No	N	Erpobdella	21.6845	18.443	26.89	Unclear	0.199721	0.080211				Animalia	Annelida		Clitellata	Hirudinea	Arhynchobdellida	Erpobdelliformes		Erpobdellidae
NonInsect_Mites	Genus	Estelloxus	cold	Cold		64			Yes	Y		15.5777	11.934	18.381	Unclear	0.0330988	0.0330988			sometimes referred to as 'Estelloxus sensu lato'	Animalia	Arthropoda	Chelicerata	Arachnida	Acari	Trombidiformes	Prostigmata		Lebertiidae				Estelloxus
Coleoptera	Genus	Eubrianax	cowa	Cool-Warm		280			No	N	Eubrianax edwardsii	19.5719	16.901	22.522	Unimodal*	0.164277	0.164277			generally occurs in cool, forested streams but extends into warmer streams as well. Northern extent of range is right around the OR-WA border. Very common SW OR	Animalia	Arthropoda	Hexapoda	Insecta	Pterygota	Coleoptera	Polyphaga		Psephenidae	Eubrianacinae			Eubrianax
Coleoptera	Species	Eubrianax edwardsii	cowa	Cool-Warm		280			Yes	Y		19.5719	16.901	22.522	Unimodal*	0.164277	0.164277			generally occurs in cool, forested streams but extends into warmer streams as well. Northern extent of range is right around the OR-WA border. Very common SW OR	Animalia	Arthropoda	Hexapoda	Insecta	Pterygota	Coleoptera	Polyphaga		Psephenidae	Eubrianacinae			Eubrianax					edwardsii
Chironomidae	Genus	Eukiefferiella		Eurythermal		1446	yes	yes	DI	Y		17.5993	13.23	22.785	Unclear*	0.493548	0.461514			species have divergent thermal preferences; taxonomy is in flux/tentative for the groups of western North American taxa	Animalia	Arthropoda	Hexapoda	Insecta	Pterygota	Diptera	Nematocera		Chironomidae	Orthocladiinae			Eukiefferiella
Chironomidae	Species	Eukiefferiella brehmi group	eurythermal	Eurythermal		148	yes		Yes	Y		19.3182	13.691	24.621	Unclear	0.149561	0.138529			taxonomy is in flux/tentative	Animalia	Arthropoda	Hexapoda	Insecta	Pterygota	Diptera	Nematocera		Chironomidae	Orthocladiinae			Eukiefferiella		brehmi group
Chironomidae	Species	Eukiefferiella claripennis group	cowa	Cool-Warm		234	yes		Yes	Y		18.3831	15.162	23.261	Unclear	0.0907294	0.0907294			taxonomy is in flux/tentative	Animalia	Arthropoda	Hexapoda	Insecta	Pterygota	Diptera	Nematocera		Chironomidae	Orthocladiinae			Eukiefferiella		claripennis group
Chironomidae	Species	Eukiefferiella devonica group	eurythermal	Eurythermal		152	yes		Yes	Y		18.5127	12.28	24.5	Unclear	0.0950022	0.0950022			taxonomy is in flux/tentative	Animalia	Arthropoda	Hexapoda	Insecta	Pterygota	Diptera	Nematocera		Chironomidae	Orthocladiinae			Eukiefferiella		devonica group
Chironomidae	Species	Eukiefferiella gracei group	eurythermal	Eurythermal		43	yes		Yes	Y		15.2387	11.426	24.11	Unclear	0.030151	0.027717			taxonomy is in flux/tentative	Animalia	Arthropoda	Hexapoda	Insecta	Pterygota	Diptera	Nematocera		Chironomidae	Orthocladiinae			Eukiefferiella		gracei group
Chironomidae	Species	Eukiefferiella pseudomontana group	cowa	Cool-Warm		132	yes		Yes	Y		18.6321	16.081	21.83	Unclear	0.0664376	0.0664376			taxonomy is in flux/tentative	Animalia	Arthropoda	Hexapoda	Insecta	Pterygota	Diptera	Nematocera		Chironomidae	Orthocladiinae			Eukiefferiella		pseudomontana group
Chironomidae	Species	Eukiefferiella tirolensis group	cool	Cool		66	yes		Yes	Y		17.4217	14.745	18.88	Unclear	0.0434009	0.0434009			taxonomy is in flux/tentative	Animalia	Arthropoda	Hexapoda	Insecta	Pterygota	Diptera	Nematocera		Chironomidae	Orthocladiinae			Eukiefferiella		tirolensis group
Ephemeroptera	Genus	Fallceon	warm	Warm		46			Yes	Y		26.7972	17.895	28.96	Increaser	0.552834	0.170235			in warmer basin streams; very common in SW US and warmer CA streams	Animalia	Arthropoda	Hexapoda	Insecta	Pterygota	Ephemeroptera	Pisciforma		Baetidae				Fallceon
Trichoptera	Genus	Farula	cool	Cool		41			Yes	Y		17.918	15.11	19.96	Unclear	0.0198117	0.0198117			two "subgenera"; one occurs in very cold springs, seeps and small spring-streams in the Cascades, the other is primarily in cool lower elevation streams in the western Cascacdes, particularly in the Coast Range	Animalia	Arthropoda	Hexapoda	Insecta	Pterygota	Trichoptera			Uenoidae	Uenoinae			Farula
NonInsect_NotMites	Genus	Ferrissia	warm	Warm	Warm	212			Yes	Y		22.7573	18.161	26.52	Increaser	0.395757	0.272959			when they occur in cooler streams/rivers, they are usually found along margins that heat up more in the summer sun.	Animalia	Mollusca		Gastropoda		Basommatophora			Planorbidae				Ferrissia
NonInsect_NotMites	Genus	Fluminicola	warm	Warm		119	yes		No	Y		22.736	18.02	24.548	Unclear	0.104904	0.104904				Animalia	Mollusca		Gastropoda		Neotaenioglossa			Hydrobiidae				Fluminicola
Diptera_NotChiros	Subfamily	Forcipomyiinae	cool	Cool		551			DI	Y		17.4716	13.45	20.86	Unimodal	0.203354	0.203354			mostly in the cool-cold range in our dataset	Animalia	Arthropoda	Hexapoda	Insecta	Pterygota	Diptera	Nematocera		Ceratopogonidae	Forcipomyiinae
NonInsect_NotMites	Genus	Fridericia	cold	Cold		216	yes		Yes	Y		16.4272	12.29	19.69	Unclear	0.0932477	0.0932477			mostly in the cool-cold range in our dataset; outside of OR/WA, eurythermal may be more appropriate	Animalia	Annelida		Clitellata	Oligochaeta	Enchytraeida			Enchytraeidae				Fridericia
NonInsect_NotMites	Family	Gammaridae	warm	Warm		101			DI	N	Gammarus	21.7568	17.67	26.17	Unclear	0.144089	0.143876				Animalia	Arthropoda	Crustacea	Malacostraca	Eumalacostraca	Amphipoda	Gammaridea		Gammaridae
NonInsect_NotMites	Suborder	Gammaridea		Warm		452		yes	No	N		20.7162	16.832	25.3265	Unimodal/Increaser	0.405609	0.350139				Animalia	Arthropoda	Crustacea	Malacostraca	Eumalacostraca	Amphipoda	Gammaridea
NonInsect_NotMites	Genus	Gammarus	warm	Warm		100			Yes	Y		21.762	17.742	26.186	Unclear	0.143594	0.143543			weak/moderate increaser in the warm range; occurs in cool water as well	Animalia	Arthropoda	Crustacea	Malacostraca	Eumalacostraca	Amphipoda	Gammaridea		Gammaridae				Gammarus
NonInsect_NotMites	Class	Gastropoda		Warm		1527		yes	DI	N		20.1708	15.818	23.884	Increaser	0.83063	0.792128				Animalia	Mollusca		Gastropoda
NonInsect_NotMites	Family	Glossiphoniidae	warm	Warm		38	yes		No	Y		21.8162	16.9261	25.442	Unclear	0.0750381	0.060589			mostly Helobdella; wide habitat range, but generally standing and slackwater microhabitats	Animalia	Annelida		Clitellata	Hirudinea	Rhynchobdellida			Glossiphoniidae
Trichoptera	Genus	Glossosoma	cool	Cool		2010			Yes	Y		17.916	14.139	21.541	Unimodal	0.723184	0.723184			large genus, with species spread along the continuum from springs to large rivers	Animalia	Arthropoda	Hexapoda	Insecta	Pterygota	Trichoptera			Glossosomatidae	Glossosomatinae	Glossosomatini		Glossosoma
Trichoptera	Family	Glossosomatidae		Cool		2374		yes	DI	Y		17.8347	13.499	21.73	Unimodal	0.801723	0.801723				Animalia	Arthropoda	Hexapoda	Insecta	Pterygota	Trichoptera			Glossosomatidae
Diptera_NotChiros	Genus	Glutops	cool	Cool		911			Yes	Y		15.8853	12.59	20.01	Unimodal*	0.358892	0.358892			borderline cold/cool; widespread and common but drops out sharply around 20°C	Animalia	Arthropoda	Hexapoda	Insecta	Pterygota	Diptera	Brachycera		Pelecorhynchidae				Glutops
Trichoptera	Genus	Goera	warm	Warm		75			No	N	Goera archaon	21.9179	19.16	23.904	Unclear	0.070079	0.070079				Animalia	Arthropoda	Hexapoda	Insecta	Pterygota	Trichoptera			Goeridae	Goerinae			Goera
Trichoptera	Species	Goera archaon	warm	Warm		75			Yes	Y		21.9179	19.16	23.904	Unclear	0.070079	0.070079			found in low elevation larger streams and small rivers in the Maritime NW, as well as cool streams/rivers with partial shading	Animalia	Arthropoda	Hexapoda	Insecta	Pterygota	Trichoptera			Goeridae	Goerinae			Goera					archaon
Trichoptera	Family	Goeridae	warm	Warm		97			DI	Y		21.0574	17.758	23.876	Unclear	0.0790726	0.0790726			genera/species easily identified	Animalia	Arthropoda	Hexapoda	Insecta	Pterygota	Trichoptera			Goeridae
Insect_Other	Family	Gomphidae		Warm		553		yes	DI	Y		20.0714	17.18	24.098	Increaser	0.404563	0.305328				Animalia	Arthropoda	Hexapoda	Insecta	Pterygota	Odonata	Anisoptera		Gomphidae
Trichoptera	Genus	Gumaga	cowa	Cool-Warm		240			Yes	Y		18.9072	16.529	21.625	Unclear	0.130021	0.130021			very common SW OR and CA but fades out going north in OR	Animalia	Arthropoda	Hexapoda	Insecta	Pterygota	Trichoptera			Sericostomatidae				Gumaga
NonInsect_NotMites	Genus	Gyraulus	warm	Warm		73			Yes	Y		21.5504	16.898	27.18	Increaser	0.274528	0.150993				Animalia	Mollusca		Gastropoda		Basommatophora			Planorbidae				Gyraulus
Coleoptera	Family	Haliplidae	warm	Warm		97			DI	Y		21.4774	18.036	24.452	Unclear	0.0866262	0.0866262			mostly Brychius	Animalia	Arthropoda	Hexapoda	Insecta	Pterygota	Coleoptera	Adephaga		Haliplidae
Chironomidae	Genus	Heleniella	cool	Cool		271	yes		Yes	Y		16.5754	13.39	20.72	Unclear	0.109219	0.109219			mostly in the cool-cold range in our dataset; based on literature, is broadly distributed across different stream types, including cool western rivers	Animalia	Arthropoda	Hexapoda	Insecta	Pterygota	Diptera	Nematocera		Chironomidae	Orthocladiinae			Heleniella
Trichoptera	Genus	Helicopsyche	stenow	Warm Stenotherm	Warm Stenotherm	116			Yes	Y		25.5033	21.865	28.07	Increaser	0.90466	0.248885				Animalia	Arthropoda	Hexapoda	Insecta	Pterygota	Trichoptera			Helicopsychidae				Helicopsyche
Trichoptera	Family	Helicopsychidae	stenow	Warm Stenotherm		116			No	N	Helicopsyche	25.5033	21.865	28.07	Increaser	0.90466	0.248885				Animalia	Arthropoda	Hexapoda	Insecta	Pterygota	Trichoptera			Helicopsychidae
Diptera_NotChiros	Genus	Helodon/Prosimulium	stenoc	Cold Stenotherm		359			Yes	Y		13.5898	9.768	17.106	Decreaser*	0.531822	0.454395			very seasonal; during the summer sampling period, is collected primarily from higher elevation, very cold streams but is known to occur in cool, lower elevation streams where it spends the warmer months in egg stage	Animalia	Arthropoda	Hexapoda	Insecta	Pterygota	Diptera	Nematocera		Simuliidae				Helodon/Prosimulium
Diptera_NotChiros	Genus	Hemerodromia	warm	Warm	Warm	218			Yes	Y		22.3214	17.907	26.711	Increaser	0.61966	0.3066				Animalia	Arthropoda	Hexapoda	Insecta	Pterygota	Diptera	Brachycera		Empididae	Hemerodromiinae	Hemerodromiini		Hemerodromia
Diptera_NotChiros	Subfamily	Hemerodromiinae		Eurythermal		737		yes	No	Y		19.3564	14.348	23.824	Increaser	0.490417	0.37112				Animalia	Arthropoda	Hexapoda	Insecta	Pterygota	Diptera	Brachycera		Empididae	Hemerodromiinae
Ephemeroptera	Genus	Heptagenia group	eurythermal	Eurythermal		1201			No*	Y		17.0973	12.54	22.35	Unclear*	0.39523	0.39523			moving ahead, strive for more consistent genus level IDs; had to lump at 'group' for this analysis due to discrepancies in historic data	Animalia	Arthropoda	Hexapoda	Insecta	Pterygota	Ephemeroptera	Pisciforma		Heptageniidae			Heptagenia group	Heptagenia
Ephemeroptera	Family	Heptageniidae		Eurythermal		3122		yes	DI	Y		16.0365	12.531	22.018	Unimodal/Decreaser*	0.998274	0.998274				Animalia	Arthropoda	Hexapoda	Insecta	Pterygota	Ephemeroptera	Pisciforma		Heptageniidae
Diptera_NotChiros	Genus	Hesperoconopa	cool	Cool		165			Yes	Y		15.6022	11.428	20.136	Unclear	0.147074	0.121392			relatively common in cold and cool streams	Animalia	Arthropoda	Hexapoda	Insecta	Pterygota	Diptera	Nematocera		Limoniidae	Chioneinae			Hesperoconopa
Plecoptera	Species	Hesperoperla	cowa	Cool-Warm	Cool-Warm	1122			DI	N	Hesperoperla pacifica	18.9621	16.081	22.1	Unimodal*	0.507671	0.507671			the most widespread and common western perlid; can be present in larger streams and rivers that get warm in the summer	Animalia	Arthropoda	Hexapoda	Insecta	Pterygota	Plecoptera	Systellognatha		Perlidae	Acroneuriinae	Acroneuriini		Hesperoperla					pacifica
Plecoptera	Species	Hesperoperla pacifica	cowa	Cool-Warm	Cool-Warm	1122			Yes	Y		18.9621	16.081	22.1	Unimodal*	0.507671	0.507671			the most widespread and common western perlid; can be present in larger streams and rivers that get warm in the summer	Animalia	Arthropoda	Hexapoda	Insecta	Pterygota	Plecoptera	Systellognatha		Perlidae	Acroneuriinae	Acroneuriini		Hesperoperla					pacifica
Coleoptera	Species	Heterlimnius	cool	Cool	Cool	1864			No	N	Heterlimnius corpulentus	17.0629	13.35	20.53	Unimodal*	0.719682	0.719682			broad thermal gradient but drops out in the warmest streams; very common in forested, cool, small streams	Animalia	Arthropoda	Hexapoda	Insecta	Pterygota	Coleoptera	Polyphaga		Elmidae				Heterlimnius					corpulentus
Coleoptera	Species	Heterlimnius corpulentus	cool	Cool	Cool	1864			Yes	Y		17.0629	13.35	20.53	Unimodal*	0.719682	0.719682			broad thermal gradient but drops out in the warmest streams; very common in forested, cool, small streams	Animalia	Arthropoda	Hexapoda	Insecta	Pterygota	Coleoptera	Polyphaga		Elmidae				Heterlimnius					corpulentus
Trichoptera	Genus	Heteroplectron	cool	Cool		268			No	N	Heteroplectron californicum	18.8334	15.765	20.972	Unclear	0.148635	0.148635				Animalia	Arthropoda	Hexapoda	Insecta	Pterygota	Trichoptera			Calamoceratidae	Calamoceratinae			Heteroplectron
Trichoptera	Species	Heteroplectron californicum	cool	Cool		268			Yes	Y		18.8334	15.765	20.972	Unclear	0.148635	0.148635			drops out at higher elevations/latitudes and in colder streams	Animalia	Arthropoda	Hexapoda	Insecta	Pterygota	Trichoptera			Calamoceratidae	Calamoceratinae			Heteroplectron					californicum
Chironomidae	Genus	Heterotrissocladius	cool	Cool		303	yes		No	Y		17.9835	13.7857	21.75	Unclear	0.113992	0.113992				Animalia	Arthropoda	Hexapoda	Insecta	Pterygota	Diptera	Nematocera		Chironomidae	Orthocladiinae			Heterotrissocladius
Chironomidae	Species	Heterotrissocladius marcidus group	cool	Cool		98	yes		Yes	Y		18.1636	15.157	21.798	Unclear	0.044355	0.044355				Animalia	Arthropoda	Hexapoda	Insecta	Pterygota	Diptera	Nematocera		Chironomidae	Orthocladiinae			Heterotrissocladius		marcidus group
Diptera_NotChiros	Genus	Hexatoma	cowa	Cool-Warm		1152			Yes	Y		17.9079	14.083	21.764	Unimodal/Increaser	0.421509	0.421509			common in cold and cool streams, but also occurs in warm streams	Animalia	Arthropoda	Hexapoda	Insecta	Pterygota	Diptera	Nematocera		Limoniidae	Limnophilinae			Hexatoma
NonInsect_NotMites	Subclass	Hirudinida	warm	Warm		91			No	Y		21.3053	16.89	25.54	Unclear	0.163343	0.109943				Animalia	Annelida		Clitellata	Hirudinida
NonInsect_NotMites	Genus	Hyalella	warm	Warm		119			Yes	Y		22.8094	17.938	27.044	Increaser	0.48864	0.239659			large genus. In this dataset, it comes out as a warm water indicator, but outside of OR/WA, eurythermal may be more appropriate	Animalia	Arthropoda	Crustacea	Malacostraca	Eumalacostraca	Amphipoda	Gammaridea		Hyalellidae				Hyalella
NonInsect_NotMites	Family	Hyalellidae	warm	Warm		119			No	N	Hyalella	22.8094	17.938	27.044	Increaser	0.48864	0.239659				Animalia	Arthropoda	Crustacea	Malacostraca	Eumalacostraca	Amphipoda	Gammaridea		Hyalellidae
Trichoptera	Genus	Hydatophylax	cool	Cool		113			No	Y		18.5958	15.77	20.316	Unclear	0.0645259	0.0645259			found mostly in low to mid-elevation cold and cool streams	Animalia	Arthropoda	Hexapoda	Insecta	Pterygota	Trichoptera			Limnephilidae	Limnephilinae	Stenophylacini		Hydatophylax
NonInsect_NotMites	Genus	Hydra	cool	Cool		36	yes		Yes	Y		18.974	15.55	20.865	Unclear	0.0156304	0.0156304				Animalia	Cnidaria		Hydrozoa		Hydroida	Hydrida		Hydridae				Hydra
Coleoptera	Family	Hydraenidae	cowa	Cool-Warm		265			Yes	Y		19.1765	14.5287	22.624	Unclear	0.10124	0.10124			Based on literature, mostly found at the margins of streams and ponds; can be especially numerous in gravel and sand stream banks that are not subject to frequent turnover, which provide interstitial living spaces	Animalia	Arthropoda	Hexapoda	Insecta	Pterygota	Coleoptera	Polyphaga	Hydrophiloidea	Hydraenidae
NonInsect_NotMites	Family	Hydridae	cool	Cool		36	yes		No	N	Hydra	18.974	15.55	20.865	Unclear	0.0156304	0.0156304				Animalia	Cnidaria		Hydrozoa		Hydroida	Hydrida		Hydridae
Chironomidae	Genus	Hydrobaenus	cool	Cool		68	yes		Yes	Y		13.4155	10.737	20.154	Unclear	0.0556101	0.0556101			common in a range of stream sizes (temporary stream to rivers in the west); also occur in wetlands, ponds, lakes and springs	Animalia	Arthropoda	Hexapoda	Insecta	Pterygota	Diptera	Nematocera		Chironomidae	Orthocladiinae			Hydrobaenus
Coleoptera	Family	Hydrophilidae	eurythermal	Eurythermal		304			DI	Y		18.5929	13.986	22.196	Unclear	0.100152	0.100152				Animalia	Arthropoda	Hexapoda	Insecta	Pterygota	Coleoptera	Polyphaga	Hydrophiloidea	Hydrophilidae
Coleoptera	Superfamily	Hydrophiloidea		Eurythermal		312		yes	No	N		18.7138	13.982	22.212	Unclear	0.103207	0.103207				Animalia	Arthropoda	Hexapoda	Insecta	Pterygota	Coleoptera	Polyphaga	Hydrophiloidea
Coleoptera	Subfamily	Hydroporinae	cowa	Cool-Warm		496			Yes	Y		18.9097	15.18	22.1	Unimodal*	0.237505	0.237505				Animalia	Arthropoda	Hexapoda	Insecta	Pterygota	Coleoptera	Adephaga		Dytiscidae	Hydroporinae
Trichoptera	Genus	Hydropsyche	warm	Warm	Warm	1765			Yes	Y		20.1636	15.89	23.606	Increaser	0.936317	0.778365			large genus with very wide thermal, altitude, longitudinal and latitudinal range	Animalia	Arthropoda	Hexapoda	Insecta	Pterygota	Trichoptera			Hydropsychidae	Hydropsychinae			Hydropsyche
Trichoptera	Family	Hydropsychidae		Eurythermal		2886		yes	DI	Y		19.7241	13.03	22.66	Increaser	0.959165	0.92675				Animalia	Arthropoda	Hexapoda	Insecta	Pterygota	Trichoptera			Hydropsychidae
Trichoptera	Genus	Hydroptila	warm	Warm	Warm	322			Yes	Y		21.9492	17.99	25.896	Increaser	0.646003	0.364989			large, common genus with broad thermal range; tends towards warm microhabitats in the summer, which is reflected by the increaser pattern in the GAM plot	Animalia	Arthropoda	Hexapoda	Insecta	Pterygota	Trichoptera			Hydroptilidae	Hydroptilinae	Hydroptilini		Hydroptila
Trichoptera	Family	Hydroptilidae		Warm		593		yes	DI	Y		21.0147	15.266	25.448	Increaser	0.790532	0.482118				Animalia	Arthropoda	Hexapoda	Insecta	Pterygota	Trichoptera			Hydroptilidae
NonInsect_Mites	Family	Hydryphantidae	cool	Cool		676			DI	Y		15.4893	12.33	20.33	Unimodal/Decreaser	0.323298	0.323298			Mostly Protzia and Wandesia	Animalia	Arthropoda	Chelicerata	Arachnida	Acari	Trombidiformes	Prostigmata		Hydryphantidae
NonInsect_Mites	Genus	Hygrobates	warm	Warm		383			Yes	Y		19.3039	15.438	23.838	Increaser	0.264709	0.204016				Animalia	Arthropoda	Chelicerata	Arachnida	Acari	Trombidiformes	Prostigmata		Hygrobatidae				Hygrobates
NonInsect_Mites	Family	Hygrobatidae		Eurythermal		782		yes	DI	Y		18.7717	13.564	22.776	Increaser	0.290235	0.278003			all are Atractides and Hygrobartes	Animalia	Arthropoda	Chelicerata	Arachnida	Acari	Trombidiformes	Prostigmata		Hygrobatidae
Ephemeroptera	Genus	Ironodes	cool	Cool		1135			Yes	Y		16.6264	13.03	20.36	Unimodal*	0.445682	0.445682			broad thermal gradient but drops out in the warmest streams	Animalia	Arthropoda	Hexapoda	Insecta	Pterygota	Ephemeroptera	Pisciforma		Heptageniidae				Ironodes
Plecoptera	Genus	Isoperla	cool	Cool		649			Yes	Y		15.9414	11.228	21.534	Decreaser	0.549194	0.389068			a cold/cool water genus in our dataset but occurs across a range of stream sizes (seasonal channels, springs/seeps to rivers) and thermal regimes; often seasonal, so in warmer streams, the larvae may disappear from the benthos during the summer sampling p	Animalia	Arthropoda	Hexapoda	Insecta	Pterygota	Plecoptera	Systellognatha		Perlodidae	Isoperlinae			Isoperla
NonInsect_NotMites	Order	Isopoda		Warm		116		yes	DI	N		22.1455	17.085	25.0686	Unclear	0.0902143	0.0902143				Animalia	Arthropoda	Crustacea	Malacostraca	Eumalacostraca	Isopoda
NonInsect_NotMites	Genus	Juga	cowa	Cool-Warm		886			Yes	Y		20.0589	16.84	22.74	Unimodal*	0.476498	0.476498				Animalia	Mollusca		Gastropoda		Neotaenioglossa			Semisulcospiridae				Juga
Plecoptera	Genus	Kathroperla	cold	Cold		281			Yes	Y		15.0871	11.23	18.83	Unimodal/Decreaser	0.1783	0.1783			associated with hyporheic zone; more widespread in cold and cool streams than our data set indicates, but difficult to capture with biomonitoring sampling techniques	Animalia	Arthropoda	Hexapoda	Insecta	Pterygota	Plecoptera	Systellognatha		Kathroperlidae				Kathroperla
Plecoptera	Genus	Kogotus/Rickera	cold	Cold		335			No	Y		16.1026	13.042	19.716	Unclear	0.14364	0.14364			known to occur in cool, low elevation urban streams in the Maritime NW	Animalia	Arthropoda	Hexapoda	Insecta	Pterygota	Plecoptera	Systellognatha		Perlodidae	Perlodinae	Diploperlini		Kogotus/Rickera
Chironomidae	Genus	Krenosmittia	cold	Cold		177	yes		Yes	Y		14.7632	11.286	19.382	Unclear	0.124931	0.110049			often associated with springs or cold groundwater upwelling in streams and rivers	Animalia	Arthropoda	Hexapoda	Insecta	Pterygota	Diptera	Nematocera		Chironomidae	Orthocladiinae			Krenosmittia
Ephemeroptera	Genus	Labiobaetis	cowa	Cool-Warm		56			Yes	Y		20.1587	16.295	21.805	Unclear	0.0306232	0.0306232			occurs in off-channel slackwater habitats	Animalia	Arthropoda	Hexapoda	Insecta	Pterygota	Ephemeroptera	Pisciforma		Baetidae				Labiobaetis
Coleoptera	Genus	Lara	cool	Cool		776			Yes	Y		17.6861	14.445	20.81	Unimodal	0.310619	0.310619			broad thermal gradient but drops out in the warmest streams; very common in forested, cool, small streams	Animalia	Arthropoda	Hexapoda	Insecta	Pterygota	Coleoptera	Polyphaga		Elmidae				Lara
Chironomidae	Genus	Larsia	eurythermal	Eurythermal		169	yes		Yes	Y		17.4908	13.096	22.302	Unclear	0.0634724	0.0634724			found across wide range of temperatures and waterbody types, including heated discharge up to 40 C; never very common in Maritime NW streams	Animalia	Arthropoda	Hexapoda	Insecta	Pterygota	Diptera	Nematocera		Chironomidae	Tanypodinae	Pentaneurini		Larsia
NonInsect_Mites	Genus	Lebertia	eurythermal	Eurythermal		1198			Yes	Y		18.2091	13.007	22.072	Unimodal/Increaser*	0.390132	0.390132			large genus that is common and widespread in lotic and lentic habitats	Animalia	Arthropoda	Chelicerata	Arachnida	Acari	Trombidiformes	Prostigmata		Lebertiidae				Lebertia
NonInsect_Mites	Family	Lebertiidae		Eurythermal		1281		yes	DI	Y		18.0264	12.81	21.95	Unimodal/Increaser*	0.423162	0.423162	yes (auto = inconclusive)	similar to Lebertia; slightly below the eurythermal PCTL90 threshold of 22; value = 21.95	mostly Lebertia	Animalia	Arthropoda	Chelicerata	Arachnida	Acari	Trombidiformes	Prostigmata		Lebertiidae
Insect_Other	Order	Lepidoptera		Warm		126		yes	No	N		24.9363	17.335	27.95	Increaser	0.869128	0.278757				Animalia	Arthropoda	Hexapoda	Insecta	Pterygota	Lepidoptera
Trichoptera	Genus	Lepidostoma	eurythermal	Eurythermal		1914			DI	Y		18.8317	13.813	22.02	Unimodal	0.62114	0.62114			large genus, very broad thermal and habitat range; species-level IDs encouraged moving ahead	Animalia	Arthropoda	Hexapoda	Insecta	Pterygota	Trichoptera			Lepidostomatidae	Lepidostomatinae			Lepidostoma
Trichoptera	Family	Lepidostomatidae	eurythermal	Eurythermal		1914			No	N	Lepidostoma	18.8317	13.813	22.02	Unimodal	0.62114	0.62114				Animalia	Arthropoda	Hexapoda	Insecta	Pterygota	Trichoptera			Lepidostomatidae
Trichoptera	Family	Leptoceridae		Warm		150		yes	DI	Y		23.1771	18.86	27.296	Increaser	0.779353	0.32636			aside from Mystacides (cool), the rest of the genera are warm (Nectopsyche, Oecetis, Ceraclea)	Animalia	Arthropoda	Hexapoda	Insecta	Pterygota	Trichoptera			Leptoceridae
Ephemeroptera	Family	Leptohyphidae	stenow	Warm Stenotherm		213			DI	Y		24.2202	19.088	27.616	Increaser	0.927769	0.927769			mostly Tricorythodes	Animalia	Arthropoda	Hexapoda	Insecta	Pterygota	Ephemeroptera	Furcatergalia		Leptohyphidae
Ephemeroptera	Family	Leptophlebiidae		Eurythermal		2521		yes	DI	Y		17.6431	12.83	22.08	Unimodal	0.7626	0.7626				Animalia	Arthropoda	Hexapoda	Insecta	Pterygota	Ephemeroptera	Furcatergalia		Leptophlebiidae
Trichoptera	Genus	Leucotrichia	warm	Warm		45			Yes	Y		22.4546	19.444	27.002	Unclear	0.220563	0.132243				Animalia	Arthropoda	Hexapoda	Insecta	Pterygota	Trichoptera			Hydroptilidae	Hydroptilinae	Leucotrichiini		Leucotrichia
Plecoptera	Family	Leuctridae		Cold		1435		yes	DI	Y		15.3528	11.918	19.662	Unimodal/Decreaser	0.680976	0.680976			borderline cold/cool; very common in cool, foothill, forested streams; may be seasonal and avoid activity during warmest months	Animalia	Arthropoda	Hexapoda	Insecta	Pterygota	Plecoptera	Euholognatha		Leuctridae
Trichoptera	Family	Limnephilidae		Cool		1683		yes	DI	Y		16.0442	12.046	21.418	Unimodal/Decreaser	0.700229	0.700229				Animalia	Arthropoda	Hexapoda	Insecta	Pterygota	Trichoptera			Limnephilidae
Trichoptera	Superfamily	Limnephiloidea		Eurythermal		3169		yes	No	N		16.9681	12.668	22.05	Unimodal/Decreaser	0.953132	0.953132				Animalia	Arthropoda	Hexapoda	Insecta	Pterygota	Trichoptera
NonInsect_Mites	Genus	Limnesia	warm	Warm		78			Yes	Y		20.1244	17.361	24.365	Unclear	0.0524725	0.0524725			common in slackwater and pools in lotic systems and warm lentic systems	Animalia	Arthropoda	Chelicerata	Arachnida	Acari	Trombidiformes	Prostigmata		Limnesiidae				Limnesia
NonInsect_Mites	Family	Limnesiidae	warm	Warm		84			DI	Y		20.0891	17.109	24.26	Unclear	0.0549346	0.0549346			mostly Limnesia	Animalia	Arthropoda	Chelicerata	Arachnida	Acari	Trombidiformes	Prostigmata		Limnesiidae
Chironomidae	Genus	Limnophyes	eurythermal	Eurythermal		227	yes		Yes	Y		18.9599	12.7322	23.244	Unclear	0.122204	0.110677				Animalia	Arthropoda	Hexapoda	Insecta	Pterygota	Diptera	Nematocera		Chironomidae	Orthocladiinae			Limnophyes
Diptera_NotChiros	Family	Limoniidae		Cool-Warm		214		yes	No	Y		19.4554	16.036	22.771	Unclear	0.113885	0.113885				Animalia	Arthropoda	Hexapoda	Insecta	Pterygota	Diptera	Nematocera		Limoniidae
Chironomidae	Genus	Lopescladius	warm	Warm		63	yes		Yes	Y		23.3683	18.6554	26.932	Unclear	0.207453	0.133231			borderline steno_warm/warm. occurs in occasional cool streams	Animalia	Arthropoda	Hexapoda	Insecta	Pterygota	Diptera	Nematocera		Chironomidae	Orthocladiinae			Lopescladius
NonInsect_NotMites	Family	Lumbriculidae	cool	Cool		464	yes		Yes	Y		18.3632	14.198	21.424	Unimodal	0.17914	0.17914				Animalia	Annelida		Clitellata	Oligochaeta	Lumbriculida			Lumbriculidae
NonInsect_NotMites	Family	Lymnaeidae	warm	Warm		100			DI	Y		21.6735	18.69	26.385	Unimodal/Increaser	0.158726	0.15792				Animalia	Mollusca		Gastropoda		Basommatophora			Lymnaeidae
Chironomidae	Genus	Macropelopia	cool	Cool		73	yes		Yes	Y		17.4866	11.992	20.848	Unclear	0.0574844	0.0574844			generally found in cool water but occur in a wide range of habitats and waterbody types	Animalia	Arthropoda	Hexapoda	Insecta	Pterygota	Diptera	Nematocera		Chironomidae	Tanypodinae	Macropelopiini		Macropelopia
Chironomidae	Tribe	Macropelopiini		Eurythermal		388	yes	yes	No	Y		18.8094	13.094	22.262	Unclear	0.115854	0.115854				Animalia	Arthropoda	Hexapoda	Insecta	Pterygota	Diptera	Nematocera		Chironomidae	Tanypodinae	Macropelopiini
Plecoptera	Genus	Malenka	cool	Cool		1457			Yes	Y		18.303	14.89	21.438	Unimodal	0.578596	0.578596			large genus, relatively wide longitudinal and thermal range; generally found in cool streams; spring emerger in warm streams	Animalia	Arthropoda	Hexapoda	Insecta	Pterygota	Plecoptera	Euholognatha		Nemouridae	Amphinemurinae			Malenka
Diptera_NotChiros	Genus	Maruina	cowa	Cool-Warm		276			Yes	Y		19.511	15.15	23.215	Unclear	0.114436	0.114436			mostly found in forested, cool streams, but also common in warmer streams in SW OR and CA	Animalia	Arthropoda	Hexapoda	Insecta	Pterygota	Diptera	Nematocera		Psychodidae	Psychodinae			Maruina
Ephemeroptera	Species	Matriella	cool	Cool		143			No	N	Matriella teresa	19.0665	15.11	21.67	Unclear	0.0590572	0.0590572			broad thermal gradient but drops out in the warmest streams; can be seasonal	Animalia	Arthropoda	Hexapoda	Insecta	Pterygota	Ephemeroptera	Furcatergalia		Ephemerellidae				Matriella					teresa
Ephemeroptera	Species	Matriella teresa	cool	Cool		143			Yes	Y		19.0665	15.11	21.67	Unclear	0.0590572	0.0590572			broad thermal gradient but drops out in the warmest streams; can be seasonal	Animalia	Arthropoda	Hexapoda	Insecta	Pterygota	Ephemeroptera	Furcatergalia		Ephemerellidae				Matriella					teresa
Insect_Other	Order	Megaloptera		Cool-Warm		536		yes	No	N		19.4157	15.28	23.13	Unimodal/Increaser	0.236724	0.236724				Animalia	Arthropoda	Hexapoda	Insecta	Pterygota	Megaloptera
Plecoptera	Genus	Megarcys	stenoc	Cold Stenotherm	Cold Stenotherm	661			Yes	Y		12.9535	10.23	17.07	Decreaser	0.875099	0.628216			one of the best universal indicators of the coldest habitat; ubiquitous and common in colder western montane streams	Animalia	Arthropoda	Hexapoda	Insecta	Pterygota	Plecoptera	Systellognatha		Perlodidae	Perlodinae	Arcynopterygini		Megarcys
NonInsect_NotMites	Genus	Menetus	warm	Warm		66			No	Y		19.3634	16.55	24.215	Unclear	0.0446239	0.0442102			found in cooler streams than Gyraulus and other Planorbidae	Animalia	Mollusca		Gastropoda		Basommatophora			Planorbidae				Menetus
Diptera_NotChiros	Genus	Meringodixa	cool	Cool		245			No	Y		17.537	13.2982	20.31	Unclear	0.0944251	0.0944251			in cold streams, but just as common in cool, forested, headwater streams in the maritime NW	Animalia	Arthropoda	Hexapoda	Insecta	Pterygota	Diptera	Nematocera		Dixidae				Meringodixa
NonInsect_NotMites	Genus	Mesenchytraeus	cold	Cold		356	yes		Yes	Y		15.0706	12.685	19.705	Unimodal*	0.157837	0.157837			large genus mostly found in cold and cool water	Animalia	Annelida		Clitellata	Oligochaeta	Enchytraeida			Enchytraeidae				Mesenchytraeus
Chironomidae	Genus	Metriocnemus	eurythermal	Eurythermal		76	yes		Yes	Y		19.0561	11.7	22.415	Unclear	0.0300253	0.0300253				Animalia	Arthropoda	Hexapoda	Insecta	Pterygota	Diptera	Nematocera		Chironomidae	Orthocladiinae			Metriocnemus
Trichoptera	Genus	Micrasema	cool	Cool		1662			Yes	Y		16.6776	12.7612	20.829	Unimodal*	0.598525	0.598525			many are likely M. bactro, a species that can be found from cold springs to large, hard-bottomed rivers and streams	Animalia	Arthropoda	Hexapoda	Insecta	Pterygota	Trichoptera			Brachycentridae				Micrasema
Coleoptera	Genus	Microcylloepus	stenow	Warm Stenotherm		76			No	Y		26.8404	20.78	28.71	Increaser	0.793746	0.244859			common in warm interior basin streams	Animalia	Arthropoda	Hexapoda	Insecta	Pterygota	Coleoptera	Polyphaga		Elmidae				Microcylloepus
Chironomidae	Genus	Micropsectra	eurythermal	Eurythermal	Eurythermal	1580	yes		Yes	Y		17.7351	13.439	22.151	Unimodal	0.520668	0.520668				Animalia	Arthropoda	Hexapoda	Insecta	Pterygota	Diptera	Nematocera		Chironomidae	Chironominae	Tanytarsini		Micropsectra
Chironomidae	Genus	Microtendipes		Warm		357	yes	yes	DI	Y		20.3106	16.1758	23.584	Increaser	0.195936	0.175679				Animalia	Arthropoda	Hexapoda	Insecta	Pterygota	Diptera	Nematocera		Chironomidae	Chironominae	Chironomini		Microtendipes
Chironomidae	Species	Microtendipes pedellus group	cowa	Cool-Warm		63	yes		Yes	Y		20.1603	17.094	23.49	Unclear	0.0405789	0.0405789			borderline between cool/warm and warm	Animalia	Arthropoda	Hexapoda	Insecta	Pterygota	Diptera	Nematocera		Chironomidae	Chironominae	Chironomini		Microtendipes		pedellus group
Chironomidae	Species	Microtendipes rydalensis group	cowa	Cool-Warm		36	yes		Yes	Y		20.2434	15.645	22.23	Unclear	0.0158189	0.0158189				Animalia	Arthropoda	Hexapoda	Insecta	Pterygota	Diptera	Nematocera		Chironomidae	Chironominae	Chironomini		Microtendipes		rydalensis group
NonInsect_Mites	Family	Mideopsidae	eurythermal	Eurythermal		287			DI	Y		18.8012	12.472	22.256	Unclear	0.116738	0.116738			mostly Mideopsis	Animalia	Arthropoda	Chelicerata	Arachnida	Acari	Trombidiformes	Prostigmata		Mideopsidae
NonInsect_Mites	Genus	Mideopsis	eurythermal	Eurythermal		276			Yes	Y		18.8921	12.355	22.35	Unclear	0.106053	0.106053				Animalia	Arthropoda	Chelicerata	Arachnida	Acari	Trombidiformes	Prostigmata		Mideopsidae				Mideopsis
NonInsect_Mites	Genus	Monatractides	cool	Cool		169	yes		Yes	Y		17.8362	14.7584	21.802	Unclear	0.066993	0.066993				Animalia	Arthropoda	Chelicerata	Arachnida	Acari	Trombidiformes	Prostigmata		Torrenticolidae				Monatractides
Chironomidae	Genus	Monodiamesa	cool	Cool		70	yes		Yes	Y		16.6953	13.536	20.42	Unclear	0.0244111	0.0244111				Animalia	Arthropoda	Hexapoda	Insecta	Pterygota	Diptera	Nematocera		Chironomidae	Prodiamesinae			Monodiamesa
Plecoptera	Genus	Moselia	cold	Cold	Cold	526			No*	Y		14.6098	11.23	19.005	Unimodal/Decreaser	0.384423	0.384423			known to be widespread and common in lower elevation, smaller, forested streams that have a cooler temperature regimes, thus cold instead of cold steno	Animalia	Arthropoda	Hexapoda	Insecta	Pterygota	Plecoptera	Euholognatha		Leuctridae	Leuctrinae			Moselia
Diptera_NotChiros	Family	Muscidae	eurythermal	Eurythermal		48			Yes	Y		18.5076	13.45	23.002	Unclear	0.0256903	0.0256903			very broad thermal and habitat range	Animalia	Arthropoda	Hexapoda	Insecta	Pterygota	Diptera	Brachycera		Muscidae
Trichoptera	Genus	Mystacides	warm	Warm		41			Yes	Y		21.0833	18.27	24.7	Unclear	0.0335565	0.0335565			tending warm in this dataset but interpret with caution due to low sample size; found across wide range of elevations (sea level to subalpine), habitats (lentic and lotic) and stream sizes (including large rivers)	Animalia	Arthropoda	Hexapoda	Insecta	Pterygota	Trichoptera			Leptoceridae	Leptocerinae	Mystacidini		Mystacides
NonInsect_NotMites	Family	Naididae		Cool-Warm		536	yes	yes	No	Y		20.428	15.11	22.61	Unimodal/Increaser	0.197494	0.197494			large family; very broad thermal and habitat range	Animalia	Annelida		Clitellata	Oligochaeta	Tubificida			Naididae
NonInsect_NotMites	Subfamily	Naidinae	warm	Warm		255	yes		DI	Y		20.9761	15.95	23.512	Unclear	0.108978	0.108978			large and variable subfamily	Animalia	Annelida		Clitellata	Oligochaeta	Tubificida			Naididae	Naidinae
NonInsect_NotMites	Genus	Nais	cowa	Cool-Warm		237	yes		Yes	Y		20.8091	15.996	23.356	Unclear	0.101272	0.101272				Animalia	Annelida		Clitellata	Oligochaeta	Tubificida			Naididae	Naidinae			Nais
Chironomidae	Genus	Nanocladius	warm	Warm		107	yes		Yes	Y		20.0351	15.49	25.936	Unclear	0.189925	0.1435			weak thermal response	Animalia	Arthropoda	Hexapoda	Insecta	Pterygota	Diptera	Nematocera		Chironomidae	Orthocladiinae			Nanocladius
Coleoptera	Genus	Narpus	cool	Cool		910			Yes	Y		18.0753	15.286	21.412	Unimodal	0.391065	0.391065				Animalia	Arthropoda	Hexapoda	Insecta	Pterygota	Coleoptera	Polyphaga		Elmidae				Narpus
Chironomidae	Genus	Natarsia	cool	Cool		69	yes		Yes	Y		19.3054	15.85	21.816	Unclear	0.0340056	0.0340056				Animalia	Arthropoda	Hexapoda	Insecta	Pterygota	Diptera	Nematocera		Chironomidae	Tanypodinae	Natarsiini		Natarsia
Chironomidae	Tribe	Natarsiini	cool	Cool		69	yes		Yes	N	Natarsia	19.3054	15.85	21.816	Unclear	0.0340056	0.0340056				Animalia	Arthropoda	Hexapoda	Insecta	Pterygota	Diptera	Nematocera		Chironomidae	Tanypodinae	Natarsiini
NonInsect_Mites	Genus	Nautarachna	cool	Cool		40	yes		Yes	Y		17.6831	15.035	20.017	Unclear	0.0191332	0.0191332				Animalia	Arthropoda	Chelicerata	Arachnida	Acari	Trombidiformes	Prostigmata		Nautarachnidae				Nautarachna
NonInsect_Mites	Family	Nautarachnidae	cool	Cool		41			No	N	Nautarachna	17.6438	15.04	19.96	Unclear	0.0200949	0.0200949				Animalia	Arthropoda	Chelicerata	Arachnida	Acari	Trombidiformes	Prostigmata		Nautarachnidae
Plecoptera	Genus	Neaviperla/Suwallia	cool	Cool		409			Yes	Y		17.9848	12.652	21.23	Unclear*	0.15132	0.15132			mostly Suwallia; broad thermal gradient but drops out in the warmest streams	Animalia	Arthropoda	Hexapoda	Insecta	Pterygota	Plecoptera	Systellognatha		Chloroperlidae		Suwalliini		Neaviperla/Suwallia
NonInsect_NotMites	Phylum	Nemata	eurythermal	Eurythermal		1363			Yes	Y		17.461	13.052	22.3	Unimodal	0.414617	0.414617				Animalia	Nemata
Diptera_NotChiros	Suborder	Nematocera		Eurythermal		3499		yes	DI	N		18.122	12.758	22.492	Flat	0.999723	0.999722				Animalia	Arthropoda	Hexapoda	Insecta	Pterygota	Diptera	Nematocera
Plecoptera	Family	Nemouridae		Cool		3052		yes	DI	Y		16.7702	12.531	21.36	Decreaser*	0.966685	0.966685				Animalia	Arthropoda	Hexapoda	Insecta	Pterygota	Plecoptera	Euholognatha		Nemouridae
Ephemeroptera	Genus	Neoleptophlebia/Paraleptophlebia	eurythermal	Eurythermal	Eurythermal	1865			Yes	Y		17.6101	13	22.096	Unimodal	0.566232	0.566232			recent split of genus into Neoleptophlebia and Paraleptophlebia	Animalia	Arthropoda	Hexapoda	Insecta	Pterygota	Ephemeroptera	Furcatergalia		Leptophlebiidae				Neoleptophlebia/Paraleptophlebia
Trichoptera	Genus	Neophylax		Cool		1174		yes	DI	Y		16.4562	13.303	20.967	Unimodal*	0.420492	0.420492			species ID encouraged due to divergent thermal preferences	Animalia	Arthropoda	Hexapoda	Insecta	Pterygota	Trichoptera			Thremmatidae				Neophylax
Trichoptera	Species	Neophylax rickeri	cowa	Cool-Warm		349			Yes	Y		19.158	16.438	22.11	Unimodal*	0.185616	0.185616				Animalia	Arthropoda	Hexapoda	Insecta	Pterygota	Trichoptera			Thremmatidae				Neophylax					rickeri
Trichoptera	Species	Neophylax splendens	cool	Cool		272			Yes	Y		17.0536	13.843	20.448	Unclear	0.113339	0.113339			seasonality an issue; occur in cool, forested streams at low to mid-elevations but are often missed during summer sampling because they are inactive (as aestivating 5th instar larvae underneath rocks in cool-cold water pockets)	Animalia	Arthropoda	Hexapoda	Insecta	Pterygota	Trichoptera			Thremmatidae				Neophylax					splendens
Diptera_NotChiros	Genus	Neoplasta	cool	Cool		559			Yes	Y		17.8457	13.906	21.388	Unimodal	0.205652	0.205652			broad thermal gradient but drops out in the warmest streams	Animalia	Arthropoda	Hexapoda	Insecta	Pterygota	Diptera	Brachycera		Empididae	Hemerodromiinae	Hemerodromiini		Neoplasta
Trichoptera	Genus	Neothremma	stenoc	Cold Stenotherm	Cold Stenotherm	359			Yes	Y		12.8663	9.76	17.814	Decreaser	0.618311	0.444738			in the Cascades, equally common in coldest and cold streams; also found in cool streams	Animalia	Arthropoda	Hexapoda	Insecta	Pterygota	Trichoptera			Uenoidae	Uenoinae			Neothremma
Chironomidae	Genus	Nilotanypus	warm	Warm		106	yes		No	Y		20.9798	17.155	24.89	Unclear	0.161006	0.107602				Animalia	Arthropoda	Hexapoda	Insecta	Pterygota	Diptera	Nematocera		Chironomidae	Tanypodinae	Pentaneurini		Nilotanypus
Trichoptera	Genus	Ochrotrichia	warm	Warm		51			Yes	Y		19.9755	16.08	27.28	Unclear	0.224988	0.12103			big genus with large thermal range and large latitudinal, altitudinal and longitudinal range; does not occur in very cold streams	Animalia	Arthropoda	Hexapoda	Insecta	Pterygota	Trichoptera			Hydroptilidae	Hydroptilinae	Ochrotrichiini		Ochrotrichia
Insect_Other	Genus	Octogomphus	cowa	Cool-Warm		168			No	N	Octogomphus specularis	19.0413	17.162	21.833	Unclear	0.108616	0.108616				Animalia	Arthropoda	Hexapoda	Insecta	Pterygota	Odonata	Anisoptera		Gomphidae				Octogomphus
Insect_Other	Species	Octogomphus specularis	cowa	Cool-Warm		168			Yes	Y		19.0413	17.162	21.833	Unclear	0.108616	0.108616				Animalia	Arthropoda	Hexapoda	Insecta	Pterygota	Odonata	Anisoptera		Gomphidae				Octogomphus					specularis
Insect_Other	Order	Odonata		Warm		760		yes	No	N		21.6468	17.389	25.541	Increaser	0.864635	0.511489				Animalia	Arthropoda	Hexapoda	Insecta	Pterygota	Odonata
Chironomidae	Genus	Odontomesa	cowa	Cool-Warm		85	yes		Yes	Y		20.2269	15.74	22.398	Unclear	0.0379482	0.0379482				Animalia	Arthropoda	Hexapoda	Insecta	Pterygota	Diptera	Nematocera		Chironomidae	Prodiamesinae			Odontomesa
Trichoptera	Genus	Oecetis	stenow	Warm Stenotherm		66			Yes	Y		25.7997	22.17	28.415	Increaser	0.65001	0.21035			large genus. In this dataset, it comes out as a warm water indicator, but outside of OR/WA, eurythermal may be more appropriate	Animalia	Arthropoda	Hexapoda	Insecta	Pterygota	Trichoptera			Leptoceridae	Leptocerinae	Oecetini		Oecetis
NonInsect_NotMites	Subclass	Oligochaeta		Eurythermal		2483		yes	DI	Y		17.8478	12.772	22.79	Unclear*	0.78668	0.776292				Animalia	Annelida		Clitellata	Oligochaeta
Trichoptera	Genus	Oligophlebodes	cold	Cold		320			Yes	Y		14.3132	11.148	18.361	Decreaser	0.307542	0.192366			prevalent in the cold-cool range in this dataset	Animalia	Arthropoda	Hexapoda	Insecta	Pterygota	Trichoptera			Thremmatidae				Oligophlebodes
Trichoptera	Genus	Onocosmoecus	cowa	Cool-Warm		132			No	N	Onocosmoecus unicolor	19.6694	16.511	23.229	Unclear	0.0645126	0.0645126				Animalia	Arthropoda	Hexapoda	Insecta	Pterygota	Trichoptera			Limnephilidae	Dicosmoecinae			Onocosmoecus
Trichoptera	Species	Onocosmoecus unicolor	cowa	Cool-Warm		132			Yes	Y		19.6694	16.511	23.229	Unclear	0.0645126	0.0645126			very widespread and very common. Relatively low sample size in our dataset may be due to early instars in mid to late summer being left at family.	Animalia	Arthropoda	Hexapoda	Insecta	Pterygota	Trichoptera			Limnephilidae	Dicosmoecinae			Onocosmoecus					unicolor
Insect_Other	Genus	Ophiogomphus	stenow	Warm Stenotherm		63			Yes	Y		25.2671	20.614	27.904	Increaser*	0.285427	0.196417				Animalia	Arthropoda	Hexapoda	Insecta	Pterygota	Odonata	Anisoptera		Gomphidae				Ophiogomphus
Coleoptera	Genus	Optioservus	warm	Warm	Warm	1761			Yes	Y		20.929	16.11	23.82	Increaser*	0.857636	0.85725			strong increaser but spans the full temperature gradient	Animalia	Arthropoda	Hexapoda	Insecta	Pterygota	Coleoptera	Polyphaga		Elmidae				Optioservus
Coleoptera	Species	Ordobrevia	warm	Warm		220			No	N	Ordobrevia nubifera	20.2954	17.238	25.34	Increaser*	0.204325	0.195686			much more common in SW OR and CA	Animalia	Arthropoda	Hexapoda	Insecta	Pterygota	Coleoptera	Polyphaga		Elmidae				Ordobrevia					nubifera
Coleoptera	Species	Ordobrevia nubifera	warm	Warm		220			Yes	Y		20.2954	17.238	25.34	Increaser*	0.204325	0.195686			much more common in SW OR and CA	Animalia	Arthropoda	Hexapoda	Insecta	Pterygota	Coleoptera	Polyphaga		Elmidae				Ordobrevia					nubifera
Coleoptera	Genus	Oreodytes	cool	Cool		418			No	Y		18.7603	15.264	21.819	Unimodal	0.208607	0.208607			broad thermal gradient but drops out in the warmest streams	Animalia	Arthropoda	Hexapoda	Insecta	Pterygota	Coleoptera	Adephaga		Dytiscidae	Hydroporinae	Hydroporini		Oreodytes
Diptera_NotChiros	Genus	Oreogeton	stenoc	Cold Stenotherm		397			Yes	Y		12.9726	10.478	17.674	Decreaser	0.42156	0.382109				Animalia	Arthropoda	Hexapoda	Insecta	Pterygota	Diptera	Brachycera		Empididae	Oreogetoninae			Oreogeton
Diptera_NotChiros	Subfamily	Oreogetoninae	stenoc	Cold Stenotherm		397			No	N	Oreogeton	12.9726	10.478	17.674	Decreaser	0.42156	0.382109				Animalia	Arthropoda	Hexapoda	Insecta	Pterygota	Diptera	Brachycera		Empididae	Oreogetoninae
NonInsect_Mites	Suborder	Oribatida		Cool		311		yes	Yes	N		16.8244	13.32	20.42	Unclear	0.118644	0.118644				Animalia	Arthropoda	Chelicerata	Arachnida	Acari	Sarcoptiformes	Oribatida
Insect_Other	Genus	Orohermes	cool	Cool		114			No	N	Orohermes crepusculus	16.8839	14.242	19.188	Unclear	0.0572926	0.0572926				Animalia	Arthropoda	Hexapoda	Insecta	Pterygota	Megaloptera			Corydalidae	Chauliodinae			Orohermes
Insect_Other	Species	Orohermes crepusculus	cool	Cool		114			Yes	Y		16.8839	14.242	19.188	Unclear	0.0572926	0.0572926			cold and cool water taxa. Historically, was probably much more common in mid-order, cool, forested streams; but with human disturbance, it is now picked up mostly in mid to high-elevation colder streams.	Animalia	Arthropoda	Hexapoda	Insecta	Pterygota	Megaloptera			Corydalidae	Chauliodinae			Orohermes					crepusculus
Chironomidae	Genus	Oropuella	stenoc	Cold Stenotherm		56	yes		Yes	Y		13.5049	11.6	17.485	Unclear	0.0589679	0.0589679			new genus comprised of two new species	Animalia	Arthropoda	Hexapoda	Insecta	Pterygota	Diptera	Nematocera		Chironomidae	Orthocladiinae			Oropuella
Chironomidae	Subfamily	Orthocladiinae		Eurythermal		3332		yes	DI	Y		17.6925	13.01	22.549	Unclear*	0.985587	0.985587				Animalia	Arthropoda	Hexapoda	Insecta	Pterygota	Diptera	Nematocera		Chironomidae	Orthocladiinae
Chironomidae	Genus	Orthocladius	eurythermal	Eurythermal		776	yes		Yes	Y		17.0624	12.58	22.55	Flat*	0.273608	0.27321			taxonomic inconsistencies over time; some labs haven't consistently broken out Orthocladius complex from Orthocladius	Animalia	Arthropoda	Hexapoda	Insecta	Pterygota	Diptera	Nematocera		Chironomidae	Orthocladiinae			Orthocladius
Chironomidae	SubGenus	Orthocladius (Symposiocladius)	cold	Cold		191	yes		Yes	Y		16.7729	13.48	19.44	Unclear	0.0862342	0.0862342			borderline cold/cool (barely meets cold criteria)	Animalia	Arthropoda	Hexapoda	Insecta	Pterygota	Diptera	Nematocera		Chironomidae	Orthocladiinae			Orthocladius	Symposiocladius
Chironomidae	Genus	Orthocladius complex	warm	Warm		439	yes		DI	Y		20.8498	15.558	25.574	Increaser	0.597758	0.409737			taxonomic inconsistencies over time; some labs haven't consistently broken out Orthocladius complex from Orthocladius	Animalia	Arthropoda	Hexapoda	Insecta	Pterygota	Diptera	Nematocera		Chironomidae	Orthocladiinae			Orthocladius
NonInsect_NotMites	Class	Ostracoda	eurythermal	Eurythermal		509			Yes	Y		17.3645	11.376	23.114	Unclear*	0.308952	0.290899				Animalia	Arthropoda	Crustacea	Ostracoda
NonInsect_Mites	Family	Oxidae	cool	Cool		48			DI	Y		17.1513	12.306	21.181	Unclear	0.0227864	0.0227864			mostly Oxus	Animalia	Arthropoda	Chelicerata	Arachnida	Acari	Trombidiformes	Prostigmata		Oxidae
NonInsect_Mites	Genus	Oxus	cool	Cool		46			Yes	Y		17.07	12.27	20.55	Unclear	0.0229641	0.0229641				Animalia	Arthropoda	Chelicerata	Arachnida	Acari	Trombidiformes	Prostigmata		Oxidae				Oxus
Trichoptera	Genus	Oxyethira	warm	Warm		30			Yes	Y		19.6337	16.6639	24.068	Unclear	0.0235447	0.0235447			large genus, broad habitat range; tends to occur in cool-warm lentic or slackwater and pool habitats	Animalia	Arthropoda	Hexapoda	Insecta	Pterygota	Trichoptera			Hydroptilidae	Hydroptilinae	Hydroptilini		Oxyethira
NonInsect_NotMites	Genus	Pacifastacus	warm	Warm		376			DI	Y		19.8822	16.13	23.735	Increaser	0.310223	0.181929				Animalia	Arthropoda	Crustacea	Malacostraca	Eumalacostraca	Decapoda	Pleocyemata		Astacidae				Pacifastacus
Chironomidae	Genus	Pagastia	eurythermal	Eurythermal		591	yes		Yes	Y		16.3832	12.46	22.05	Decreaser	0.290417	0.215265			wide thermal range but often occurs in cool and cold streams and rivers	Animalia	Arthropoda	Hexapoda	Insecta	Pterygota	Diptera	Nematocera		Chironomidae	Diamesinae	Diamesini		Pagastia
Trichoptera	Species	Palaeagapetus	cold	Cold		41			No	N	Palaeagapetus nearcticus	16.1656	12.01	19.67	Unclear	0.0219857	0.0219857			specialist taxa feeding on liverwort Scapania; found in cold springs and spring-fed streams	Animalia	Arthropoda	Hexapoda	Insecta	Pterygota	Trichoptera			Hydroptilidae	Ptilocolepinae			Palaegapetus					nearcticus
Trichoptera	Species	Palaeagapetus nearcticus	cold	Cold		41			Yes	Y		16.1656	12.01	19.67	Unclear	0.0219857	0.0219857			specialist taxa feeding on liverwort Scapania; found in cold springs and spring-fed streams	Animalia	Arthropoda	Hexapoda	Insecta	Pterygota	Trichoptera			Hydroptilidae	Ptilocolepinae			Palaegapetus					nearcticus
Chironomidae	Genus	Parachaetocladius	cool	Cool		31	yes		Yes	Y		15.0346	10.66	21.22	Unclear	0.0422837	0.0422837			rare in Maritime NW streams and never abundant; known primarily from springs, but also found in hyporheos in cool streams	Animalia	Arthropoda	Hexapoda	Insecta	Pterygota	Diptera	Nematocera		Chironomidae	Orthocladiinae			Parachaetocladius
Chironomidae	Genus	Paracladopelma	cowa	Cool-Warm		73	yes		Yes	Y		19.037	15.1253	22.108	Unclear	0.0311576	0.0311576				Animalia	Arthropoda	Hexapoda	Insecta	Pterygota	Diptera	Nematocera		Chironomidae	Chironominae	Chironomini		Paracladopelma
Chironomidae	Genus	Parakiefferiella	eurythermal	Eurythermal		200	yes		Yes	Y		19.7596	14.15	22.684	Unclear	0.111741	0.111741				Animalia	Arthropoda	Hexapoda	Insecta	Pterygota	Diptera	Nematocera		Chironomidae	Orthocladiinae			Parakiefferiella
Ephemeroptera	Species	Paraleptophlebia bicornuta group	warm	Warm		161			Yes	Y		19.4709	16.74	23.86	Unclear	0.175997	0.0929437			found in stream margins, off channel and depositional habitats, mostly in cool streams and rivers	Animalia	Arthropoda	Hexapoda	Insecta	Pterygota	Ephemeroptera	Furcatergalia		Leptophlebiidae				Paraleptophlebia		bicornuta group
Chironomidae	Genus	Parametriocnemus	eurythermal	Eurythermal	Eurythermal	1301	yes		Yes	Y		17.9666	13.9777	22.26	Unimodal	0.443912	0.443912				Animalia	Arthropoda	Hexapoda	Insecta	Pterygota	Diptera	Nematocera		Chironomidae	Orthocladiinae			Parametriocnemus
Plecoptera	Genus	Paraperla	cold	Cold		304			Yes	Y		16.157	12.9445	19.354	Unclear	0.139838	0.139838			a little more common than Kathroperla; reliable cold water indicator, but not cold steno	Animalia	Arthropoda	Hexapoda	Insecta	Pterygota	Plecoptera	Systellognatha		Chloroperlidae	Paraperlinae			Paraperla
Plecoptera	Subfamily	Paraperlinae	cold	Cold		578			No	Y		15.5877	11.981	19.228	Unimodal/Decreaser	0.262133	0.262133				Animalia	Arthropoda	Hexapoda	Insecta	Pterygota	Plecoptera	Systellognatha		Chloroperlidae	Paraperlinae
Chironomidae	Genus	Paraphaenocladius	cool	Cool		163	yes		Yes	Y		15.4792	11.3	20.634	Unclear	0.168599	0.144725			occurs in cool-cold wetlands, springs, alpine streams and rivers; Oropuella (now a separate genus) is mixed into the historical data	Animalia	Arthropoda	Hexapoda	Insecta	Pterygota	Diptera	Nematocera		Chironomidae	Orthocladiinae			Paraphaenocladius
Trichoptera	Genus	Parapsyche		Cold		1103		yes	No	Y		15.4113	11.3013	19.51	Unimodal/Decreaser	0.6645	0.6645			poor thermal sensitivity at this level of resolution; species have divergent thermal preferences	Animalia	Arthropoda	Hexapoda	Insecta	Pterygota	Trichoptera			Hydropsychidae	Arctopsychinae			Parapsyche
Trichoptera	Species	Parapsyche almota	cowa	Cool-Warm		158			Yes	Y		18.1246	14.932	22.265	Unclear	0.0613373	0.0613373			common in cool lowland, forested, moderate to high gradient streams	Animalia	Arthropoda	Hexapoda	Insecta	Pterygota	Trichoptera			Hydropsychidae	Arctopsychinae			Parapsyche					almota
Trichoptera	Species	Parapsyche elsis	stenoc	Cold Stenotherm	Cold Stenotherm	452			Yes	Y		13.3629	10.52	17.079	Unimodal*	0.478509	0.478509			very widespread and common species in western montane, forested, small to mid-size, cold streams	Animalia	Arthropoda	Hexapoda	Insecta	Pterygota	Trichoptera			Hydropsychidae	Arctopsychinae			Parapsyche					elsis
Chironomidae	Genus	Paratanytarsus	warm	Warm		235	yes		Yes	Y		20.615	16.756	24.822	Increaser*	0.19899	0.19899				Animalia	Arthropoda	Hexapoda	Insecta	Pterygota	Diptera	Nematocera		Chironomidae	Chironominae	Tanytarsini		Paratanytarsus
Chironomidae	Genus	Paratendipes	warm	Warm		97	yes		Yes	Y		20.9836	14.758	24.152	Unclear	0.0841867	0.0841867				Animalia	Arthropoda	Hexapoda	Insecta	Pterygota	Diptera	Nematocera		Chironomidae	Chironominae	Chironomini		Paratendipes
Chironomidae	Genus	Parorthocladius	cold	Cold		123	yes		Yes	Y		14.3884	11.816	18.038	Unclear	0.113231	0.086764			relatively broadly distributed across thermal gradient; often found in cold, montane, headwater streams, but also found in cold-cool streams in the Puget Lowlands and OR Coast Range	Animalia	Arthropoda	Hexapoda	Insecta	Pterygota	Diptera	Nematocera		Chironomidae	Orthocladiinae			Parorthocladius
Diptera_NotChiros	Genus	Pedicia	cold	Cold		55	yes		Yes	Y		15.5987	10.304	18.206	Unclear	0.060814	0.060814			occur in cold mid-order streams, also common in lowland cool springs and seeps and seasonal lowland streams	Animalia	Arthropoda	Hexapoda	Insecta	Pterygota	Diptera	Nematocera		Pediciidae	Pediciinae			Pedicia
Trichoptera	Species	Pedomoecus	cold	Cold		94			No	N	Pedomoecus sierra	14.5633	12.323	17.254	Unclear	0.0859927	0.0859927			can occur in large streams and rivers, with sand	Animalia	Arthropoda	Hexapoda	Insecta	Pterygota	Trichoptera			Apataniidae				Pedomoecus					sierra
Trichoptera	Species	Pedomoecus sierra	cold	Cold		94			Yes	Y		14.5633	12.323	17.254	Unclear	0.0859927	0.0859927			can occur in large streams and rivers, with sand	Animalia	Arthropoda	Hexapoda	Insecta	Pterygota	Trichoptera			Apataniidae				Pedomoecus					sierra
Diptera_NotChiros	Family	Pelecorhyncidae	cool	Cool		911			No	N	Glutops	15.8853	12.59	20.01	Unimodal/Decreaser	0.358892	0.358892			borderline cold/cool; widespread and common but drops out sharply around 20°C	Animalia	Arthropoda	Hexapoda	Insecta	Pterygota	Diptera	Brachycera		Pelecorhynchidae
Plecoptera	Family	Peltoperlidae		Cold		1403		yes	DI	Y		14.3067	11.718	19.634	Unimodal/Decreaser	0.793422	0.793422				Animalia	Arthropoda	Hexapoda	Insecta	Pterygota	Plecoptera	Systellognatha		Peltoperlidae
Chironomidae	Genus	Pentaneura	warm	Warm		136	yes		Yes	Y		22.8338	17.325	27.035	Increaser	0.519314	0.249088			most literature cites occurrence in warmer lotic systems	Animalia	Arthropoda	Hexapoda	Insecta	Pterygota	Diptera	Nematocera		Chironomidae	Tanypodinae	Pentaneurini		Pentaneura
Chironomidae	Tribe	Pentaneurini		Eurythermal		1433	yes	yes	DI	Y		19.2687	14.426	23.328	Increaser	0.69716	0.606179				Animalia	Arthropoda	Hexapoda	Insecta	Pterygota	Diptera	Nematocera		Chironomidae	Tanypodinae	Pentaneurini
Diptera_NotChiros	Tribe	Pericomaini	cool	Cool		566			Yes	Y		16.8187	13.05	20.9	Unimodal*	0.189175	0.189175			includes many species and several genera; broadly distributed across the thermal gradient; habitat ranges from springs to rivers; there are some cold water species, but we can't separate out the larvae yet	Animalia	Arthropoda	Hexapoda	Insecta	Pterygota	Diptera	Nematocera		Psychodidae	Psychodinae	Pericomaini
Plecoptera	Family	Perlidae		Eurythermal		2564		yes	DI	Y		17.8844	13.44	21.92	Unimodal/Increaser	0.837566	0.837566	yes (auto = inconclusive)	best fits the eurythermal group (slightly below the eurythermal PCTL90 threshold of 22; value = 21.9)		Animalia	Arthropoda	Hexapoda	Insecta	Pterygota	Plecoptera	Systellognatha		Perlidae
Plecoptera	Species	Perlinodes	warm	Warm		134			No	N	Perlinodes aureus	19.5902	17.02	23.518	Unclear	0.0719863	0.0719863				Animalia	Arthropoda	Hexapoda	Insecta	Pterygota	Plecoptera	Systellognatha		Perlodidae	Perlodinae	Arcynopterygini		Perlinodes					aureus
Plecoptera	Species	Perlinodes aureus	warm	Warm		134			Yes	Y		19.5902	17.02	23.518	Unclear	0.0719863	0.0719863				Animalia	Arthropoda	Hexapoda	Insecta	Pterygota	Plecoptera	Systellognatha		Perlodidae	Perlodinae	Arcynopterygini		Perlinodes					aureus
Plecoptera	Family	Perlodidae		Cool		2543		yes	DI	Y		16.373	12.332	21.628	Decreaser	0.971272	0.971272				Animalia	Arthropoda	Hexapoda	Insecta	Pterygota	Plecoptera	Systellognatha		Perlodidae
Insect_Other	Genus	Petrophila	stenow	Warm Stenotherm		98			Yes	Y		25.3737	21.5	28.173	Increaser	0.871233	0.256044				Animalia	Arthropoda	Hexapoda	Insecta	Pterygota	Lepidoptera			Crambidae	Nymphulinae	Argyractini		Petrophila
Chironomidae	Genus	Phaenopsectra	warm	Warm		326	yes		Yes	Y		21.1509	17.174	25.48	Increaser	0.364673	0.296823				Animalia	Arthropoda	Hexapoda	Insecta	Pterygota	Diptera	Nematocera		Chironomidae	Chironominae	Chironomini		Phaenopsectra
Trichoptera	Family	Philopotamidae		Eurythermal		1444		yes	DI	Y		18.8292	14.253	22.277	Unimodal/Increaser	0.511982	0.511982			broad thermal range, from Chimarra in warm rivers to Dolophilodes novusamericanus in cold seeps, springs and small streams	Animalia	Arthropoda	Hexapoda	Insecta	Pterygota	Trichoptera			Philopotamidae
Trichoptera	Superfamily	Philopotamoidea		Eurythermal		1444		yes	No	N		18.8292	14.253	22.277	Unimodal/Increaser	0.511982	0.511982				Animalia	Arthropoda	Hexapoda	Insecta	Pterygota	Trichoptera		Philopotamoidea
NonInsect_NotMites	Genus	Physella	warm	Warm		269			Yes	Y		22.7396	17.84	26.076	Increaser	0.446622	0.356859			sometimes called 'Physa/Physella'	Animalia	Mollusca		Gastropoda		Basommatophora			Physidae				Physella
NonInsect_NotMites	Genus	Pisidium	eurythermal	Eurythermal		510			Yes	Y		18.8368	14.125	23	Unimodal/Increaser	0.186576	0.186576				Animalia	Mollusca		Bivalvia	Heterodonta	Veneroida			Sphaeriidae				Pisidium
NonInsect_NotMites	Family	Planariidae	cold	Cold		568			No	N	Polycelis	14.4602	12.194	19.906	Unimodal/Decreaser	0.252947	0.252947			widespread and common in both coldest and cold streams; also occurs in cool streams	Animalia	Platyhelminthes		Turbellaria	Archoophora	Tricladida			Planariidae
NonInsect_NotMites	Family	Planorbidae	warm	Warm		264			DI	Y		20.688	15.845	25.547	Increaser	0.441982	0.293224			genera have divergent thermal preferences (Gyraulus (warm) and Menetus (cool)); family-level plot shows highest probability of occurrence in warm range (clear increaser) but spans the cold-cool range as well	Animalia	Mollusca		Gastropoda		Basommatophora			Planorbidae
Plecoptera	Order	Plecoptera		Eurythermal		3346		yes	DI	N		16.4562	12.65	22.095	Decreaser	0.999804	0.999804				Animalia	Arthropoda	Hexapoda	Insecta	Pterygota	Plecoptera
Chironomidae	Subfamily	Podonominae	cool	Cool		85			No	Y		16.7786	12.188	20.346	Unclear	0.0389041	0.0367203			mostly Boreochlus	Animalia	Arthropoda	Hexapoda	Insecta	Pterygota	Diptera	Nematocera		Chironomidae	Podonominae
NonInsect_NotMites	Genus	Polycelis	cold	Cold		568			Yes	Y		14.4602	12.194	19.906	Unimodal/Decreaser	0.252947	0.252947			widespread and common in both coldest and cold streams; also occurs in cool streams	Animalia	Platyhelminthes		Turbellaria	Archoophora	Tricladida			Planariidae				Polycelis
Trichoptera	Family	Polycentropodidae	cool	Cool		228			DI	Y		18.3418	15.044	21.348	Unclear	0.0885292	0.0885292			mostly Polycentropus in our dataset; ranges from Polycentropus denningi in cold-cool seeps/springs to Neureclipsis in larger, warmer lowland rivers	Animalia	Arthropoda	Hexapoda	Insecta	Pterygota	Trichoptera			Polycentropodidae
Trichoptera	Genus	Polycentropus	cool	Cool		182			Yes	Y		18.4485	15.056	21.384	Unclear	0.0670876	0.0670876			sometimes referred to as 'Polycentropus sensu lato'	Animalia	Arthropoda	Hexapoda	Insecta	Pterygota	Trichoptera			Polycentropodidae	Polycentropodinae			Polycentropus
Chironomidae	Genus	Polypedilum	warm	Warm		1289	yes		Yes	Y		19.6393	15.59	23.504	Increaser	0.782551	0.523286				Animalia	Arthropoda	Hexapoda	Insecta	Pterygota	Diptera	Nematocera		Chironomidae	Chironominae	Chironomini		Polypedilum
Chironomidae	Genus	Potthastia	warm	Warm		197	yes		DI	Y		20.1723	15.0822	24.064	Increaser	0.188748	0.150255				Animalia	Arthropoda	Hexapoda	Insecta	Pterygota	Diptera	Nematocera		Chironomidae	Diamesinae	Diamesini		Potthastia
Chironomidae	Species	Potthastia gaedii group	warm	Warm		145	yes		Yes	Y		20.1463	14.49	23.846	Unclear	0.111812	0.100179	yes (auto = eurythermal)	similar statistics to Potthastia (warm); just below the warm PCTL10 threshold of 14.5; value = 14.49)		Animalia	Arthropoda	Hexapoda	Insecta	Pterygota	Diptera	Nematocera		Chironomidae	Diamesinae	Diamesini		Potthastia		gaedii group
NonInsect_NotMites	Genus	Pristina	warm	Warm		45	yes		Yes	Y		21.5086	16.694	24.734	Unclear	0.0260637	0.0260637				Animalia	Annelida		Clitellata	Oligochaeta	Tubificida			Naididae	Pristininae			Pristina
NonInsect_NotMites	Genus	Pristinicola	cool	Cool		102			No	N	Pristinicola hemphilli	16.4462	14.494	20.787	Unclear	0.0506973	0.0506973				Animalia	Mollusca		Gastropoda		Neotaenioglossa			Hydrobiidae				Pristinicola
NonInsect_NotMites	Species	Pristinicola hemphilli	cool	Cool		102			Yes	Y		16.4462	14.494	20.787	Unclear	0.0506973	0.0506973			found in seeps, springs and small streams; common at lower elevations in cool, not cold water	Animalia	Mollusca		Gastropoda		Neotaenioglossa			Hydrobiidae				Pristinicola					hemphilli
Chironomidae	Tribe	Procladiini	warm	Warm		98	yes		No	N	Procladius	20.1056	17.0985	25.06	Unclear	0.0854872	0.0854872				Animalia	Arthropoda	Hexapoda	Insecta	Pterygota	Diptera	Nematocera		Chironomidae	Tanypodinae	Procladiini
Chironomidae	Genus	Procladius	warm	Warm		98	yes		Yes	Y		20.1056	17.0985	25.06	Unclear	0.0854872	0.0854872				Animalia	Arthropoda	Hexapoda	Insecta	Pterygota	Diptera	Nematocera		Chironomidae	Tanypodinae	Procladiini		Procladius
Diptera_NotChiros	Genus	Proclinopyga	cool	Cool		55			Yes	Y		17.6933	14.142	20.386	Unclear	0.0210871	0.0210871				Animalia	Arthropoda	Hexapoda	Insecta	Pterygota	Diptera	Brachycera		Empididae	Clinocerinae			Proclinopyga
Chironomidae	Genus	Prodiamesa	cowa	Cool-Warm		81	yes		Yes	Y		19.5919	15.8	22.28	Unclear	0.0446496	0.0446496				Animalia	Arthropoda	Hexapoda	Insecta	Pterygota	Diptera	Nematocera		Chironomidae	Prodiamesinae			Prodiamesa
Chironomidae	Subfamily	Prodiamesinae		Cool-Warm		206		yes	DI	Y		19.1711	14.545	22.29	Unclear	0.0871133	0.0871133				Animalia	Arthropoda	Hexapoda	Insecta	Pterygota	Diptera	Nematocera		Chironomidae	Prodiamesinae
NonInsect_NotMites	Genus	Prostoma	warm	Warm		68			Yes	Y		21.8411	17.926	25.708	Unclear	0.113388	0.102831				Animalia	Nemertea		Enopla		Hoplonemertea	Monostilifera		Tetrastemmatidae				Prostoma
Trichoptera	Genus	Protoptila	stenow	Warm Stenotherm		31			Yes	Y		23.6069	20.94	29.65	Unclear	0.435284	0.096176			found in large, warmer valley streams and rivers	Animalia	Arthropoda	Hexapoda	Insecta	Pterygota	Trichoptera			Glossosomatidae	Protoptilinae			Protoptila
NonInsect_Mites	Genus	Protzia	cool	Cool		592			Yes	Y		15.386	12.373	20.408	Unimodal*	0.283775	0.283775			spans the coldest to cool range in this dataset	Animalia	Arthropoda	Chelicerata	Arachnida	Acari	Trombidiformes	Prostigmata		Hydryphantidae				Protzia
NonInsect_Mites	Family	Protziidae	cold	Cold		107			No	N	Wandesia	14.4489	11.48	19.07	Unclear	0.073596	0.073596				Animalia	Arthropoda	Chelicerata	Arachnida	Acari	Trombidiformes	Prostigmata		Protziidae
Chironomidae	Genus	Psectrocladius	cowa	Cool-Warm		81	yes		Yes	Y		18.9024	16.19	23.18	Unclear	0.0398438	0.0398438				Animalia	Arthropoda	Hexapoda	Insecta	Pterygota	Diptera	Nematocera		Chironomidae	Orthocladiinae			Psectrocladius
Coleoptera	Family	Psephenidae		Warm		482		yes	DI	Y		21.1592	16.134	25.2975	Increaser	0.796575	0.283344			predominantly warm but ranges from Acneus (cool) to Psephenus (hot)	Animalia	Arthropoda	Hexapoda	Insecta	Pterygota	Coleoptera	Polyphaga		Psephenidae
Coleoptera	Genus	Psephenus	stenow	Warm Stenotherm	Warm Stenotherm	110			No*	Y		24.9479	19.331	28.012	Increaser	0.812213	0.294144			found in warmer, more open streams and rivers, in stream margin rocks that can really heat up in the summer	Animalia	Arthropoda	Hexapoda	Insecta	Pterygota	Coleoptera	Polyphaga		Psephenidae	Psepheninae			Psephenus
Chironomidae	Genus	Pseudodiamesa	stenoc	Cold Stenotherm		103	yes		Yes	Y		13.0948	9.454	16.828	Unclear	0.284291	0.148166			often associated with very cold springs and streams, but also found in cold and cool streams	Animalia	Arthropoda	Hexapoda	Insecta	Pterygota	Diptera	Nematocera		Chironomidae	Diamesinae	Diamesini		Pseudodiamesa
Chironomidae	Genus	Pseudosmittia	cowa	Cool-Warm		34	yes		Yes	Y		18.7339	15.982	22.491	Unclear	0.0156472	0.0156472				Animalia	Arthropoda	Hexapoda	Insecta	Pterygota	Diptera	Nematocera		Chironomidae	Orthocladiinae			Pseudosmittia
Chironomidae	Genus	Psilometriocnemus	cold	Cold		137	yes		Yes	Y		17.0107	13.0078	19.968	Unclear	0.0545097	0.0545097			present (but never abundant) in Puget Lowland cool streams; also commonly found in cold springs in the Maritime NW	Animalia	Arthropoda	Hexapoda	Insecta	Pterygota	Diptera	Nematocera		Chironomidae	Orthocladiinae			Psilometriocnemus
Diptera_NotChiros	Family	Psychodidae		Cool		911		yes	DI	Y		17.3657	13.63	21.83	Unimodal	0.300646	0.300646				Animalia	Arthropoda	Hexapoda	Insecta	Pterygota	Diptera	Nematocera		Psychodidae
Diptera_NotChiros	Subfamily	Psychodinae		Cool		810		yes	Yes	Y		17.3499	13.666	21.831	Unimodal	0.269359	0.269359				Animalia	Arthropoda	Hexapoda	Insecta	Pterygota	Diptera	Nematocera		Psychodidae	Psychodinae
Trichoptera	Genus	Psychoglypha	cool	Cool		294			Yes	Y		16.677	11.405	21.224	Decreaser	0.201401	0.156732			very common in lower elevation, cool forested stream; occur in wide range of habitats, from subalpine to sea level, seeps/springs to rivers; species-level IDs (P. bella and P. subborealis) are encouraged	Animalia	Arthropoda	Hexapoda	Insecta	Pterygota	Trichoptera			Limnephilidae	Limnephilinae	Chilostigmini		Psychoglypha
Trichoptera	Genus	Psychomyia	warm	Warm		74			Yes	Y		19.7985	16.96	23.662	Unclear	0.1329	0.0594459			two western species - P. flavidae is widespread in warmer, larger stream and rivers; P. lumina is mostly in cool streams in the maritime	Animalia	Arthropoda	Hexapoda	Insecta	Pterygota	Trichoptera			Psychomyiidae	Psychomyiinae			Psychomyia
Trichoptera	Family	Psychomyiidae	warm	Warm		91			DI	Y		19.7731	16.93	23.96	Unclear	0.133777	0.0748864			mostly Psychomyia; the two genera in the Maritime NW can easily be identified	Animalia	Arthropoda	Hexapoda	Insecta	Pterygota	Trichoptera			Psychomyiidae
Plecoptera	Genus	Pteronarcella	cowa	Cool-Warm		146			Yes	Y		19.2155	15.44	22.435	Unclear	0.0691533	0.0691533			more common in the Rockies and Interior Ranges.	Animalia	Arthropoda	Hexapoda	Insecta	Pterygota	Plecoptera	Systellognatha		Pteronarcyidae	Pteronarcyinae	Pteronarcellini		Pteronarcella
Plecoptera	Family	Pteronarcyidae		Eurythermal		910		yes	DI	Y		17.4943	13.719	22.203	Unimodal/Increaser	0.390194	0.390194			poor thermal sensitivity at this level of resolution; species have divergent thermal preferences	Animalia	Arthropoda	Hexapoda	Insecta	Pterygota	Plecoptera	Systellognatha		Pteronarcyidae
Plecoptera	Genus	Pteronarcys		Eurythermal		772		yes	DI	Y		17.1274	13.63	22.197	Unimodal/Increaser	0.366617	0.366617			poor thermal sensitivity at this level of resolution; species have divergent thermal preferences	Animalia	Arthropoda	Hexapoda	Insecta	Pterygota	Plecoptera	Systellognatha		Pteronarcyidae	Pteronarcyinae	Pteronarcyini		Pteronarcys
Plecoptera	Species	Pteronarcys californica	warm	Warm		107			Yes	Y		20.8694	16.824	25.37	Unclear	0.129419	0.129419			mostly in larger, open streams and rivers	Animalia	Arthropoda	Hexapoda	Insecta	Pterygota	Plecoptera	Systellognatha		Pteronarcyidae	Pteronarcyinae	Pteronarcyini		Pteronarcys					californica
Plecoptera	Species	Pteronarcys princeps	cold	Cold		271			Yes	Y		16.1801	13.67	19.4	Unimodal	0.152466	0.152466			good cold water indicator in the Maritime NW and south into CA; occurs in cold-cool streams at lower elevations	Animalia	Arthropoda	Hexapoda	Insecta	Pterygota	Plecoptera	Systellognatha		Pteronarcyidae	Pteronarcyinae	Pteronarcyini		Pteronarcys					princeps
Diptera_NotChiros	Genus	Ptychoptera	cowa	Cool-Warm		183			Yes	Y		18.5453	16.202	21.33	Unclear	0.0917789	0.0917789			most common in small, heavily forested cool streams and seeps	Animalia	Arthropoda	Hexapoda	Insecta	Pterygota	Diptera	Nematocera		Ptychopteridae	Ptychopterinae			Ptychoptera
Diptera_NotChiros	Family	Ptychopteridae	cowa	Cool-Warm		189			DI	Y		18.5597	16.208	21.332	Unclear	0.0966132	0.0966132			mostly Ptychoptera	Animalia	Arthropoda	Hexapoda	Insecta	Pterygota	Diptera	Nematocera		Ptychopteridae
Chironomidae	Genus	Radotanypus	warm	Warm		57	yes		Yes	Y		20.653	15.266	23.71	Unclear	0.0527434	0.0527434				Animalia	Arthropoda	Hexapoda	Insecta	Pterygota	Diptera	Nematocera		Chironomidae	Tanypodinae	Macropelopiini		Radotanypus
NonInsect_NotMites	Genus	Ramellogammarus	cowa	Cool-Warm		31			Yes	Y		19.7984	17.09	22	Unclear	0.0183569	0.0183569			found in cool, forested coastal streams and lowland springs	Animalia	Arthropoda	Crustacea	Malacostraca	Eumalacostraca	Amphipoda	Gammaridea		Anisogammaridae				Ramellogammarus
Diptera_NotChiros	Genus	Rhabdomastix	cold	Cold		160			DI	Y		15.2612	12.209	19.952	Unclear	0.108248	0.0886308			cold, but too broadly distributed to be cold steno; relatively common in cool streams and rivers in the west	Animalia	Arthropoda	Hexapoda	Insecta	Pterygota	Diptera	Nematocera		Limoniidae	Chioneinae			Rhabdomastix
Chironomidae	Genus	Rheocricotopus	eurythermal	Eurythermal		756	yes		Yes	Y		17.714	12.645	23.1	Flat*	0.2804	0.260752				Animalia	Arthropoda	Hexapoda	Insecta	Pterygota	Diptera	Nematocera		Chironomidae	Orthocladiinae			Rheocricotopus
Chironomidae	Genus	Rheotanytarsus	warm	Warm		1005	yes		Yes	Y		19.8811	15.47	23.812	Increaser	0.527843	0.457181				Animalia	Arthropoda	Hexapoda	Insecta	Pterygota	Diptera	Nematocera		Chironomidae	Chironominae	Tanytarsini		Rheotanytarsus
Ephemeroptera	Genus	Rhithrogena	cool	Cool		1803			Yes	Y		15.8726	12.362	21.51	Unclear	0.800972	0.6762				Animalia	Arthropoda	Hexapoda	Insecta	Pterygota	Ephemeroptera	Pisciforma		Heptageniidae				Rhithrogena
Trichoptera	Genus	Rhyacophila		Cool		3019		yes	DI	Y		16.3538	12.49	21.134	Decreaser	0.995126	0.995126			poor thermal sensitivity at this level of resolution; species have divergent thermal preferences	Animalia	Arthropoda	Hexapoda	Insecta	Pterygota	Trichoptera			Rhyacophilidae				Rhyacophila
Trichoptera	Species	Rhyacophila alberta group	cold	Cold		79			Yes	Y		15.0144	11.968	18.838	Unclear	0.0627436	0.0550525				Animalia	Arthropoda	Hexapoda	Insecta	Pterygota	Trichoptera			Rhyacophilidae				Rhyacophila		alberta group
Trichoptera	Species	Rhyacophila angelita group	cool	Cool		331			Yes	Y		17.5555	14.45	20.6	Unclear	0.144607	0.144607			known to occur in cool as well as cold streams; may be affected by seasonality	Animalia	Arthropoda	Hexapoda	Insecta	Pterygota	Trichoptera			Rhyacophilidae				Rhyacophila		angelita group
Trichoptera	Species	Rhyacophila arnaudi	cool	Cool		282			Yes	Y		18.1271	14.892	20.963	Unclear	0.128131	0.128131			common in rivers such as the lower Deschutes	Animalia	Arthropoda	Hexapoda	Insecta	Pterygota	Trichoptera			Rhyacophilidae				Rhyacophila		Leiftincki Gr.			arnaudi
Trichoptera	Species	Rhyacophila atrata complex	cold	Cold		349			Yes	Y		14.5212	11.36	18.912	Unimodal/Decreaser	0.21432	0.21432				Animalia	Arthropoda	Hexapoda	Insecta	Pterygota	Trichoptera			Rhyacophilidae				Rhyacophila		Sibirica Gr.	mainensis sugroup	atrata complex
Trichoptera	Species	Rhyacophila betteni group	cool	Cool		1963			Yes	Y		16.3948	12.572	20.508	Unimodal*	0.729463	0.729463			large group spanning wide altitudinal/longitudinal/latitudinal gradients	Animalia	Arthropoda	Hexapoda	Insecta	Pterygota	Trichoptera			Rhyacophilidae				Rhyacophila		betteni group
Trichoptera	Species	Rhyacophila blarina	cool	Cool		513			Yes	Y		18.5794	15.992	20.908	Unimodal	0.267946	0.267946				Animalia	Arthropoda	Hexapoda	Insecta	Pterygota	Trichoptera			Rhyacophilidae				Rhyacophila		Sibirica Gr.	sibirica subgroup	minora complex	blarina
Trichoptera	Species	Rhyacophila brunnea/vemna groups	cool	Cool		1734			Yes	Y		16.5029	12.483	20.48	Unimodal/Decreaser	0.666583	0.666583			large group that spans broad temperature, altitude, longitude and latitude gradient	Animalia	Arthropoda	Hexapoda	Insecta	Pterygota	Trichoptera			Rhyacophilidae				Rhyacophila		brunnea/vemna groups
Trichoptera	Species	Rhyacophila grandis group	cold	Cold		141			DI	Y		16.418	12.83	19.48	Unclear	0.0648474	0.0648474			common in very small and seasonal, cool, forested streams at low to mid-elevations	Animalia	Arthropoda	Hexapoda	Insecta	Pterygota	Trichoptera			Rhyacophilidae				Rhyacophila		grandis group
Trichoptera	Species	Rhyacophila hyalinata group	cool	Cool		709			Yes	Y		14.7506	11.464	20.222	Decreaser*	0.406796	0.390922			occurs across a wide altitudinal/longitudinal range, but generally cold; common and widespread in the west	Animalia	Arthropoda	Hexapoda	Insecta	Pterygota	Trichoptera			Rhyacophilidae				Rhyacophila		hyalinata group
Trichoptera	Species	Rhyacophila malkini	warm	Warm		53			Yes	Y		22.5219	18.432	24.544	Unclear	0.0712777	0.0712777			found in larger, lower elevation, warmer streams and small rivers	Animalia	Arthropoda	Hexapoda	Insecta	Pterygota	Trichoptera			Rhyacophilidae				Rhyacophila		Bettini Gr.			malkini
Trichoptera	Species	Rhyacophila narvae	cool	Cool		942			Yes	Y		16.5354	12.512	20.248	Unimodal/Decreaser	0.342298	0.342298			found in a wide variety of stream sizes	Animalia	Arthropoda	Hexapoda	Insecta	Pterygota	Trichoptera			Rhyacophilidae				Rhyacophila		Sibirica Gr.	narvae subgroup		narvae
Trichoptera	Species	Rhyacophila sibirica group	cold	Cold		108	yes		DI	Y		13.6999	10.434	19.524	Unclear	0.243268	0.142537			was used extensively by various labs in older data sets; while some continue to use it, labs are now encouraged to identify further to species complex or species.	Animalia	Arthropoda	Hexapoda	Insecta	Pterygota	Trichoptera			Rhyacophilidae				Rhyacophila		sibirica group
Trichoptera	Species	Rhyacophila vagrita group	stenoc	Cold Stenotherm		73			Yes	Y		14.6367	11.542	17.858	Unclear	0.0655625	0.0655625				Animalia	Arthropoda	Hexapoda	Insecta	Pterygota	Trichoptera			Rhyacophilidae				Rhyacophila		vagrita group
Trichoptera	Species	Rhyacophila verrula group	stenoc	Cold Stenotherm		86			Yes	Y		12.079	9.28	18.78	Decreaser	0.429596	0.17615	yes (auto = cold)	classic, widespread, common core cold indicator. Slightly misses numeric criteria for PCT90, meets steno cold criteria for everything else	classic, widespread, common indicator of the coldest habitat; usually moss related; found in cold springs to mid-size very cold streams, in subalpine and alpine habitats	Animalia	Arthropoda	Hexapoda	Insecta	Pterygota	Trichoptera			Rhyacophilidae				Rhyacophila		verrula group
Trichoptera	Species	Rhyacophila vofixa group	stenoc	Cold Stenotherm		252			Yes	Y		13.0528	9.764	17.257	Decreaser*	0.360398	0.350672			widespread and common in the montane west at higher elevations in very cold streams	Animalia	Arthropoda	Hexapoda	Insecta	Pterygota	Trichoptera			Rhyacophilidae				Rhyacophila		vofixa group
Trichoptera	Family	Rhyacophilidae		Cool		3019		yes	No	N	Rhyacophila	16.3537	12.49	21.134	Decreaser	0.995126	0.995126			poor thermal sensitivity at this level of resolution; species have divergent thermal preferences	Animalia	Arthropoda	Hexapoda	Insecta	Pterygota	Trichoptera			Rhyacophilidae
NonInsect_NotMites	Genus	Rhynchelmis	cool	Cool		45	yes		Yes	Y		18.0386	13.368	19.638	Unclear	0.0221892	0.0221892				Animalia	Annelida		Clitellata	Oligochaeta	Lumbriculida			Lumbriculidae				Rhynchelmis
Diptera_NotChiros	Genus	Roederiodes	cool	Cool		41			Yes	Y		18.2592	13.96	20.9	Unclear	0.0180241	0.0180241				Animalia	Arthropoda	Hexapoda	Insecta	Pterygota	Diptera	Brachycera		Empididae	Clinocerinae			Roederiodes
Coleoptera	Genus	Sanfilippodytes	cool	Cool		32			No	Y		18.4197	14.029	21.291	Unclear	0.0114596	0.0114596			taxonomy is in flux	Animalia	Arthropoda	Hexapoda	Insecta	Pterygota	Coleoptera	Adephaga		Dytiscidae	Hydroporinae	Hydroporini		Sanfilippodytes
Trichoptera	Family	Sericostomatidae	cowa	Cool-Warm		240			No	N	Gumaga	18.9072	16.529	21.625	Unclear	0.130021	0.130021			very common SW OR and CA; unimodal curve in GAM plot concentrated in 17-21°C range	Animalia	Arthropoda	Hexapoda	Insecta	Pterygota	Trichoptera			Sericostomatidae
Plecoptera	Genus	Setvena	stenoc	Cold Stenotherm		56			Yes	Y		10.6368	7.11	14.5622	Decreaser	0.420055	0.162515			commonly found in seeps, springs and small forested cold water channels	Animalia	Arthropoda	Hexapoda	Insecta	Pterygota	Plecoptera	Systellognatha		Perlodidae	Perlodinae	Arcynopterygini		Setvena
Insect_Other	Family	Sialidae	warm	Warm		393			No	N	Sialis	19.8024	16.356	23.928	Unimodal/Increaser	0.244198	0.244198				Animalia	Arthropoda	Hexapoda	Insecta	Pterygota	Megaloptera			Sialidae
Insect_Other	Genus	Sialis	warm	Warm		393			Yes	Y		19.8024	16.356	23.928	Unimodal/Increaser	0.244198	0.244198				Animalia	Arthropoda	Hexapoda	Insecta	Pterygota	Megaloptera			Sialidae				Sialis
Diptera_NotChiros	Family	Simuliidae		Eurythermal		2665		yes	DI	Y		18.38	12.924	22.296	Unimodal	0.804603	0.804603				Animalia	Arthropoda	Hexapoda	Insecta	Pterygota	Diptera	Nematocera		Simuliidae
Diptera_NotChiros	Genus	Simulium	eurythermal	Eurythermal	Eurythermal	2328			Yes	Y		18.6395	13.9861	22.533	Unimodal/Increaser	0.767466	0.767466			strong increaser but spans a wide temperature gradient	Animalia	Arthropoda	Hexapoda	Insecta	Pterygota	Diptera	Nematocera		Simuliidae	Simuliinae	Simuliini		Simulium
Plecoptera	Genus	Skwala	cowa	Cool-Warm		999			Yes	Y		18.658	15.19	22.518	Unimodal/Increaser	0.375916	0.375916			occur over very broad range of temperatures, latitudes, altitudes and longitudes. Megarcys/Setvena (sister genera) replaces Skwala in really cold streams; probably the most common perlodid in western N American streams and rivers	Animalia	Arthropoda	Hexapoda	Insecta	Pterygota	Plecoptera	Systellognatha		Perlodidae	Perlodinae	Arcynopterygini		Skwala
Plecoptera	Genus	Soliperla	cold	Cold		204			Yes	Y		16.0955	13.236	19.77	Unclear	0.0867314	0.0867314			commonly found in cold seeps, springs, small perennial streams and sometimes seasonal channels. Sometimes found in cool temperature regimes as well, especially as you go south into CA	Animalia	Arthropoda	Hexapoda	Insecta	Pterygota	Plecoptera	Systellognatha		Peltoperlidae				Soliperla
Plecoptera	Genus	Soyedina	cool	Cool		135			Yes	Y		17.1939	14.814	19.98	Unclear	0.0602628	0.0602628			commonly found in small, forested, low to mid elevation cool headwater streams	Animalia	Arthropoda	Hexapoda	Insecta	Pterygota	Plecoptera	Euholognatha		Nemouridae	Nemourinae			Soyedina
NonInsect_Mites	Genus	Sperchon	eurythermal	Eurythermal		925			Yes	Y		18.1626	12.51	22.982	Unclear*	0.332131	0.332131			large genus; very common and widespread in many habitats	Animalia	Arthropoda	Chelicerata	Arachnida	Acari	Trombidiformes	Prostigmata		Sperchontidae				Sperchon
NonInsect_Mites	Genus	Sperchonopsis	cool	Cool		485			Yes	Y		17.658	13.482	21.492	Unimodal	0.15754	0.15754			broad thermal range; tends to occur in cooler streams, springs and interstitial spaces	Animalia	Arthropoda	Chelicerata	Arachnida	Acari	Trombidiformes	Prostigmata		Sperchontidae				Sperchonopsis
NonInsect_Mites	Family	Sperchontidae		Eurythermal		1309		yes	DI	Y		17.7936	12.548	22.264	Flat*	0.442474	0.442474				Animalia	Arthropoda	Chelicerata	Arachnida	Acari	Trombidiformes	Prostigmata		Sperchontidae
NonInsect_NotMites	Family	Sphaeriidae	eurythermal	Eurythermal		1262			DI	Y		19.7324	14.618	23.466	Increaser*	0.536503	0.53646	yes (auto = inconclusive)	borderline cowa/warm, but spans wide gradient; slightly above PCT10 eury threshold (14.5 vs. 14.6)	includes many taxa that span large temperature, habitat and elevation ranges	Animalia	Mollusca		Bivalvia	Heterodonta	Veneroida			Sphaeriidae
NonInsect_NotMites	Genus	Spirosperma	eurythermal	Eurythermal		50	yes		Yes	Y		17.5236	13.2373	23	Unclear	0.0164439	0.0164439				Animalia	Annelida		Clitellata	Oligochaeta	Tubificida			Naididae	Tubificinae			Spirosperma
Chironomidae	Genus	Stempellina	eurythermal	Eurythermal		112	yes		Yes	Y		17.5938	13.694	22.999	Unclear	0.0370673	0.0370673				Animalia	Arthropoda	Hexapoda	Insecta	Pterygota	Diptera	Nematocera		Chironomidae	Chironominae	Tanytarsini		Stempellina
Chironomidae	Genus	Stempellinella	eurythermal	Eurythermal		694	yes		Yes	Y		17.0835	12.837	22.542	Flat	0.205072	0.205072				Animalia	Arthropoda	Hexapoda	Insecta	Pterygota	Diptera	Nematocera		Chironomidae	Chironominae	Tanytarsini		Stempellinella
Chironomidae	Genus	Stictochironomus	cowa	Cool-Warm		79	yes		Yes	Y		21.5151	17.28	23.262	Unclear	0.0486429	0.0486429	yes (auto = inconclusive)	best fits the cool-warm group (slightly over the cowa WAopt threshold of < 21.5; WA = 21.52)		Animalia	Arthropoda	Hexapoda	Insecta	Pterygota	Diptera	Nematocera		Chironomidae	Chironominae	Chironomini		Stictochironomus
Chironomidae	Genus	Stilocladius	cold	Cold		47	yes		Yes	Y		15.7862	10.7	19.624	Unclear	0.122481	0.0796587				Animalia	Arthropoda	Hexapoda	Insecta	Pterygota	Diptera	Nematocera		Chironomidae	Orthocladiinae			Stilocladius
Diptera_NotChiros	Family	Stratiomyidae	warm	Warm		78			DI	Y		22.02	15.5	24.963	Unclear	0.0829392	0.0829392				Animalia	Arthropoda	Hexapoda	Insecta	Pterygota	Diptera	Brachycera		Stratiomyidae
NonInsect_NotMites	Genus	Stylodrilus	cool	Cool		45	yes		Yes	Y		18.0033	14.992	20.578	Unclear	0.0211947	0.0211947			overall tends to be cool; Stylodrilus heringianus is a eurythermal invasive species that is now dominant in many Maritime NW drainages	Animalia	Annelida		Clitellata	Oligochaeta	Lumbriculida			Lumbriculidae				Stylodrilus
Chironomidae	Genus	Sublettea	warm	Warm		73	yes		Yes	Y		20.3621	17.168	23.526	Unclear	0.0478744	0.0478744			borderline between cool/warm and warm	Animalia	Arthropoda	Hexapoda	Insecta	Pterygota	Diptera	Nematocera		Chironomidae	Chironominae	Tanytarsini		Sublettea
Plecoptera	Genus	Sweltsa	cool	Cool	Cool	2496			Yes	Y		16.9809	12.5	20.845	Unimodal/Decreaser	0.834886	0.834886			many species, ubiquitous, occurs in wide range of lotic habitats, including seasonal streams	Animalia	Arthropoda	Hexapoda	Insecta	Pterygota	Plecoptera	Systellognatha		Chloroperlidae	Chloroperlinae			Sweltsa
Chironomidae	Genus	Synorthocladius	cowa	Cool-Warm		312	yes		Yes	Y		18.7172	14.951	22.497	Unclear	0.120131	0.120131				Animalia	Arthropoda	Hexapoda	Insecta	Pterygota	Diptera	Nematocera		Chironomidae	Orthocladiinae			Synorthocladius
Diptera_NotChiros	Family	Tabanidae	warm	Warm		169			DI	Y		19.9227	17.064	23.552	Unclear	0.118669	0.118669			mostly in warmer lentic or slackwater and pool lotic habitats	Animalia	Arthropoda	Hexapoda	Insecta	Pterygota	Diptera	Brachycera		Tabanidae
Plecoptera	Family	Taeniopterygidae	cold	Cold		267			DI	Y		12.9661	9.918	17.512	Decreaser	0.456731	0.285043	yes (auto = cold steno)	noisy on warm end of GAM due to different genera; Doddsia and Taeninema (cold) are the most prevalent genera in montane streams; Taeniopteryx (warm and less prevalent) is found in warm valley streams and rivers	highly seasonal; the different genera account for the 'noise' in the GAM plot; Doddsia and Taeninema (cold) are the most prevalent genera in montane streams; Taeniopteryx (warm and less prevalent) is found in warm valley streams and rivers	Animalia	Arthropoda	Hexapoda	Insecta	Pterygota	Plecoptera	Euholognatha		Taeniopterygidae
Chironomidae	Subfamily	Tanypodinae		Eurythermal		2474		yes	No	Y		18.9223	13.7336	22.881	Increaser*	0.822247	0.822247				Animalia	Arthropoda	Hexapoda	Insecta	Pterygota	Diptera	Nematocera		Chironomidae	Tanypodinae
Chironomidae	Tribe	Tanytarsini		Eurythermal		2293	yes	yes	DI	Y		18.477	13.914	23.148	Increaser	0.893926	0.839241				Animalia	Arthropoda	Hexapoda	Insecta	Pterygota	Diptera	Nematocera		Chironomidae	Chironominae	Tanytarsini
Chironomidae	Genus	Tanytarsus	warm	Warm		696	yes		Yes	Y		19.8063	15.6732	24.225	Increaser	0.566038	0.38818			large genus; very broad thermal and habitat range; often found in warmer lentic or slackwater and pool lotic habitats	Animalia	Arthropoda	Hexapoda	Insecta	Pterygota	Diptera	Nematocera		Chironomidae	Chironominae	Tanytarsini		Tanytarsus
NonInsect_Mites	Genus	Testudacarus	cool	Cool		123			Yes	Y		14.2779	10.62	20.26	Unclear	0.114575	0.114575				Animalia	Arthropoda	Chelicerata	Arachnida	Acari	Trombidiformes	Prostigmata		Torrenticolidae				Testudacarus
NonInsect_NotMites	Family	Tetrastemmatidae	warm	Warm		68			No	N	Prostoma	21.8411	17.926	25.708	Unclear	0.113388	0.102831				Animalia	Nemertea		Enopla		Hoplonemertea	Monostilifera		Tetrastemmatidae
Diptera_NotChiros	Family	Thaumaleidae	cold	Cold		200			Yes	Y		14.7287	11.337	19.14	Unclear	0.186437	0.12423			a stream margin, madicolous, and hygropetric habitat taxon. very common in small, forested, cool streams at lower elevations. Cold in our dataset, but known to occur in cliff-face hygropetric habitat that gets hot in the summer	Animalia	Arthropoda	Hexapoda	Insecta	Pterygota	Diptera	Nematocera		Thaumaleidae
Chironomidae	Genus	Thienemanniella	eurythermal	Eurythermal		716	yes		Yes	Y		19.0387	13.79	23.81	Increaser*	0.507151	0.325947				Animalia	Arthropoda	Hexapoda	Insecta	Pterygota	Diptera	Nematocera		Chironomidae	Orthocladiinae			Thienemanniella
Chironomidae	Genus	Thienemannimyia group	warm	Warm		1057	yes		Yes	Y		19.9728	15.466	23.662	Increaser	0.606864	0.493061			collection of genera, with many species involved; tends warm in this dataset but occurs across broad thermal and habitat range	Animalia	Arthropoda	Hexapoda	Insecta	Pterygota	Diptera	Nematocera		Chironomidae	Tanypodinae	Pentaneurini	Thienemannimyia Gr.	Thienemannimyia
Ephemeroptera	Species	Timpanoga	cowa	Cool-Warm		242			No	N	Timpanoga hecuba	18.6872	16.275	22.008	Unclear	0.132918	0.132918				Animalia	Arthropoda	Hexapoda	Insecta	Pterygota	Ephemeroptera	Furcatergalia		Ephemerellidae				Timpanoga					hecuba
Ephemeroptera	Species	Timpanoga hecuba	cowa	Cool-Warm		242			Yes	Y		18.6872	16.275	22.008	Unclear	0.132918	0.132918				Animalia	Arthropoda	Hexapoda	Insecta	Pterygota	Ephemeroptera	Furcatergalia		Ephemerellidae				Timpanoga					hecuba
Diptera_NotChiros	Genus	Tipula	eurythermal	Eurythermal		388			Yes	Y		18.3931	14.351	22.339	Unclear	0.142405	0.142405			very large genus with broad habitat and thermal range	Animalia	Arthropoda	Hexapoda	Insecta	Pterygota	Diptera	Nematocera		Tipulidae	Tipulinae			Tipula
Diptera_NotChiros	Family	Tipulidae		Cool		2962		yes	DI	Y		18.1328	13.0318	21.999	Unimodal	0.916499	0.916499				Animalia	Arthropoda	Hexapoda	Insecta	Pterygota	Diptera	Nematocera		Tipulidae
NonInsect_Mites	Genus	Torrenticola	cool	Cool		916			Yes	Y		17.4657	13.725	21.475	Unimodal	0.336141	0.336141				Animalia	Arthropoda	Chelicerata	Arachnida	Acari	Trombidiformes	Prostigmata		Torrenticolidae				Torrenticola
NonInsect_Mites	Family	Torrenticolidae	cool	Cool		1152			DI	Y		17.3298	13.132	21.419	Unimodal	0.431421	0.431421				Animalia	Arthropoda	Chelicerata	Arachnida	Acari	Trombidiformes	Prostigmata		Torrenticolidae
NonInsect_NotMites	Class	Trepaxonemata	cool	Cool		1224			yes	Y		15.0103	11.696	21.123	Unimodal/Decreaser	0.623301	0.622469				Animalia	Platyhelminthes	Rhabditophora	Trepaxonemata
Chironomidae	Genus	Tribelos	warm	Warm		42	yes		Yes	Y		19.3712	16.336	24.613	Unclear	0.0361743	0.0347969			occur in wide range of waterbody types, lotic and lentic	Animalia	Arthropoda	Hexapoda	Insecta	Pterygota	Diptera	Nematocera		Chironomidae	Chironominae	Chironomini		Tribelos
Diptera_NotChiros	Genus	Trichoclinocera	eurythermal	Eurythermal		47			Yes	Y		19.8195	13.762	22.562	Unclear	0.0204487	0.0204487			Likely mixed together with Clinocera in older data	Animalia	Arthropoda	Hexapoda	Insecta	Pterygota	Diptera	Brachycera		Empididae	Clinocerinae			Trichoclinocera
Trichoptera	Order	Trichoptera		Eurythermal		3456		yes	DI	N		18.0578	12.745	22.43	Decreaser	0.999384	0.999384				Animalia	Arthropoda	Hexapoda	Insecta	Pterygota	Trichoptera
Ephemeroptera	Genus	Tricorythodes	stenow	Warm Stenotherm	Warm Stenotherm	211			Yes	Y		24.1797	19.2	27.63	Increaser	0.928831	0.928831				Animalia	Arthropoda	Hexapoda	Insecta	Pterygota	Ephemeroptera	Furcatergalia		Leptohyphidae				Tricorythodes
NonInsect_Mites	Order	Trombidiformes		Eurythermal		2092		yes	No	N		17.7173	12.69	22.1	Unimodal	0.718357	0.718357				Animalia	Arthropoda	Chelicerata	Arachnida	Acari	Trombidiformes
NonInsect_NotMites	Superfamily	Truncatelloidea		Cool-Warm		238		yes	No	Y		19.8036	15.553	23.613	Unclear	0.123011	0.123011	yes (auto = warm)	coarse resolution; includes cool (Pristinicola) and warm (Fluminicola) and Potamopyrgus antipodarum (NA)		Animalia	Mollusca		Gastropoda		Littorinimorpha		Truncatelloidea
NonInsect_NotMites	Subfamily	Tubificinae		Warm		325	yes	yes	DI	Y		20.467	15.82	23.836	Unclear	0.143159	0.143159				Animalia	Annelida		Clitellata	Oligochaeta	Tubificida			Naididae	Tubificinae
Chironomidae	Genus	Tvetenia	cool	Cool		1297	yes		DI	Y		17.2655	13.1004	21.37	Unimodal/Decreaser	0.455667	0.455667				Animalia	Arthropoda	Hexapoda	Insecta	Pterygota	Diptera	Nematocera		Chironomidae	Orthocladiinae			Tvetenia
Chironomidae	Species	Tvetenia bavarica group	cool	Cool		1149	yes		Yes	Y		17.4689	13.24	21.38	Unimodal/Decreaser	0.406763	0.406763				Animalia	Arthropoda	Hexapoda	Insecta	Pterygota	Diptera	Nematocera		Chironomidae	Orthocladiinae			Tvetenia		bavarica group
Trichoptera	Family	Uenoidae		Cool		1640		yes	DI	Y		14.899	12.168	20.69	Decreaser	0.762554	0.667825			includes Farula and Neothremma, which are both cold	Animalia	Arthropoda	Hexapoda	Insecta	Pterygota	Trichoptera			Uenoidae
NonInsect_NotMites	Order	Veneroida		Warm		1269		yes	No	N		19.7965	14.674	23.592	Unimodal/Increaser	0.562613	0.559023				Animalia	Mollusca		Bivalvia	Heterodonta	Veneroida
Plecoptera	Species	Visoka	stenoc	Cold Stenotherm	Cold Stenotherm	797			No	N	Visoka cataractae	13.6776	10.696	17.674	Unimodal/Decreaser	0.660604	0.660604			classic, widespread cold water indicator that is associated with high velocity habitats (cascades and steep riffles); spans the coldest to cold range	Animalia	Arthropoda	Hexapoda	Insecta	Pterygota	Plecoptera	Euholognatha		Nemouridae	Nemourinae			Visoka					cataractae
Plecoptera	Species	Visoka cataractae	stenoc	Cold Stenotherm	Cold Stenotherm	797			Yes	Y		13.6776	10.696	17.674	Unimodal/Decreaser	0.660604	0.660604			classic, widespread cold water indicator that is associated with high velocity habitats (cascades and steep riffles); spans the coldest to cold range	Animalia	Arthropoda	Hexapoda	Insecta	Pterygota	Plecoptera	Euholognatha		Nemouridae	Nemourinae			Visoka					cataractae
NonInsect_Mites	Genus	Wandesia	cold	Cold		107			Yes	Y		14.4489	11.48	19.07	Unclear	0.073596	0.073596				Animalia	Arthropoda	Chelicerata	Arachnida	Acari	Trombidiformes	Prostigmata		Protziidae				Wandesia
Diptera_NotChiros	Genus	Wiedemannia	cold	Cold		122			Yes	Y		14.965	11.791	19.697	Unclear	0.0868945	0.0835698			occurs in some of the coldest streams, but mostly cold	Animalia	Arthropoda	Hexapoda	Insecta	Pterygota	Diptera	Brachycera		Empididae	Clinocerinae			Wiedemannia
Trichoptera	Genus	Wormaldia	cowa	Cool-Warm	Cool-Warm	1112			Yes	Y		18.7985	15.38	22.2	Unimodal*	0.445275	0.445275			broad range of temperatures, habitats, latitudes, altitudes and longitudes	Animalia	Arthropoda	Hexapoda	Insecta	Pterygota	Trichoptera			Philopotamidae	Philopotaminae			Wormaldia
Plecoptera	Genus	Yoraperla	cold	Cold	Cold	1346			DI	Y		14.2645	11.68	19.58	Unimodal/Decreaser	0.78458	0.78458			noisy at genus-level because of the four species: cool (Y. siltez), cold (Y. nigrisoma and Y. brevis) and cold steno (Y. mariana)	Animalia	Arthropoda	Hexapoda	Insecta	Pterygota	Plecoptera	Systellognatha		Peltoperlidae	Peltoperlinae			Yoraperla
Plecoptera	Species	Yoraperla mariana	stenoc	Cold Stenotherm		57	yes		Yes	Y		12.733	10.556	14.206	Unclear	0.139921	0.139921			resticted to Cascade Mountains. easily identified species	Animalia	Arthropoda	Hexapoda	Insecta	Pterygota	Plecoptera	Systellognatha		Peltoperlidae	Peltoperlinae			Yoraperla					mariana
Coleoptera	Genus	Zaitzevia	warm	Warm		1678			Yes	Y		20.7931	16.037	23.463	Increaser*	0.733306	0.733306	yes (auto = inconclusive)	best fits the warm group (meets all criteria but PCTL90 threshold of > 23.5; PCTL90 = 23.46)	borderline cool/warm and warm	Animalia	Arthropoda	Hexapoda	Insecta	Pterygota	Coleoptera	Polyphaga		Elmidae				Zaitzevia
Plecoptera	Genus	Zapada		Cool		2720		yes	DI	Y		16.5594	12.38	21.251	Decreaser*	0.930959	0.930959			poor thermal sensitivity at this level of resolution; species have divergent thermal preferences	Animalia	Arthropoda	Hexapoda	Insecta	Pterygota	Plecoptera	Euholognatha		Nemouridae	Nemourinae			Zapada
Plecoptera	Species	Zapada cinctipes	cool	Cool		1915			Yes	Y		17.9806	14.01	21.756	Unimodal	0.665473	0.665473			ubiquitous and common in western streams; somewhat seasonal, often disappearing from stream benthos in warmer streams during the height of the summer	Animalia	Arthropoda	Hexapoda	Insecta	Pterygota	Plecoptera	Euholognatha		Nemouridae	Nemourinae			Zapada					cinctipes
Plecoptera	Species	Zapada columbiana	stenoc	Cold Stenotherm	Cold Stenotherm	683			Yes	Y		12.772	10.444	17.886	Decreaser*	0.684431	0.68287			widespread and common cold water indicator in forested, montane streams	Animalia	Arthropoda	Hexapoda	Insecta	Pterygota	Plecoptera	Euholognatha		Nemouridae	Nemourinae			Zapada					columbiana
Plecoptera	Species	Zapada frigida	cold	Cold		163			Yes	Y		15.3657	11.944	19.024	Unclear	0.0872446	0.0872446				Animalia	Arthropoda	Hexapoda	Insecta	Pterygota	Plecoptera	Euholognatha		Nemouridae	Nemourinae			Zapada					frigida
Plecoptera	Species	Zapada oregonensis group	cold	Cold		576			Yes	Y		15.7373	11.625	19.565	Unimodal/Decreaser	0.30367	0.300629			very widespread and common in lower elevation, forested, small to mid-size cold-cool streams; distribution may be skewed towards colder, less disturbed streams in this dataset because this taxon is very sensitive to human disturbance	Animalia	Arthropoda	Hexapoda	Insecta	Pterygota	Plecoptera	Euholognatha		Nemouridae	Nemourinae			Zapada		oregonensis group
Chironomidae	Genus	Zavrelimyia	cool	Cool		636	yes		Yes	Y		17.7607	13.795	21.36	Unimodal	0.228774	0.228774				Animalia	Arthropoda	Hexapoda	Insecta	Pterygota	Diptera	Nematocera		Chironomidae	Tanypodinae	Pentaneurini		Zavrelimyia
Insect_Other	Suborder	Zygoptera		Warm Stenotherm		215		yes	DI	N		23.7465	20.384	27.45	Increaser	0.891646	0.413992				Animalia	Arthropoda	Hexapoda	Insecta	Pterygota	Odonata	Zygoptera
